# Supplementary material for: The minimal kinome of Giardia lamblia illuminates early kinase evolution and unique parasite biology
Source: Genome Biol. 2011 Jul 25;12(7):R66. doi: 10.1186/gb-2011-12-7-r66 (PMC3218828; doi:10.1186/gb-2011-12-7-r66)
Supplement: Additional file 4 — Table S3. Definition of domain names and abbreviations. [file gb-2011-12-7-r66-S4.XLS]

## Sheet: Table S2-Acronyms
Table S2: Abbreviations and Definitions for Kinase Classes and Structural Domains
Domain Definitions
FAT	Weakly conserved domain N-terminal of the kinase domain in PIKK kinases.
FATC	C-terminal of FAT domain, found just C-terminal of the kinase domain in PIKK kinases.
FHA	ForkHead-Associated
PBD	Rac/Cdc42 (p21) binding domain (can also refer to Polo Box Domain). Aka CRIB (Cdc42/Rac Interactive Binding) domain
PH	Plekstrin Homology domain, a phospholipid binding domain
pkinase_C	Short domain immediately C-terminal of the kinase domain in many AGC kinases.
polo box	Domain found uniquely in PLK/polo kinases, thought to bind phosphorylated substrate proteins.
PTB	PhosphoTyrosine Binding Domain
SH2	Src Homology region 2, a phosphotyrosine binding domain
Groups
AGC	Group containing Protein Kinase A, G, and C families. Most activated by PDK1 and many downstream of cell surface signals
Atypical	Protein Kinases without and ePK superfamily kinase domain, though some adopt a PKL (Protein Kinase-Like) fold
CAMK	Calcium/Calmodulin regulated Kinases and related families
CK1	Cell Kinase 1 (previously Casein Kinase 1)
CMGC	Group containing CDK, MAPK, GSK, CLK families
Other	ePK protein kinases that cannot be classified into any other group
PKL	Protein Kinase-Like fold kinases: share a fold with ePKs, but of different superfamilies (polyphyletic)
STE	STE20, STE11, STE7 family kinases (named after yeast STErile mutants)
TK	Tyrosine Kinase
TKL	Tyrosine Kinase-Like
Families
<Group>-Unique	Kinases with no specific homologs, but clearly a member of <Group>
Akt	aka PKB (Protein Kinase B)
Aur	Aurora Kinase
BUB	Budding Uninhibited by Benzimidazoles
Bud32	Homolog of yeast Bud32 and human PRPK kinases
CAK	Choline and Aminoglycoside Kinase
CAMK1	Calcium/Calmodulin-regulated Kinase 1
CAMKK	CAM kinase kinase
CAMKL	Calcium/Calmodulin-regulated Kinase-Like, unclassified members
CDC7	Homolog of yeast CDC6
CDK	Cyclin Dependent Kinase
CDKL	Cyclin-Dependent Kinase-Like
CK1	Cell Kinase 1 (was Casein Kinase 1)
CK2	Cell Kinase 2
CLK	CDC2-Like Kinase
CMGC-GL1	Giardia lamblia-specific family 1 of the CMGC group
DYRK	Dual-specificity tYrosine phosphorylation-Regulated Kinase
GSK	Glycogen Synthase Kinase
Haspin	HAploid germ cell-SPecific Nuclear protein kinase
IKS	Homolog of yeast IKS1
IRE1	Inositol-Requiring 1
MAPK	Mitogen Activated Protein Kinase
MAST	Microtubule Associated Serine/Threonine Kinase
MLK	Mixed Lineage Kinase
NAK	Numb-Associated Kinase
NDR	Nuclear DBF2-Related kinase
NEK	Homolog of Aspergillus nidulans nimA (never-in-mitosis A)
Other-GL1	Giardia lamblia-specific family 1
Other-GL2	Giardia lamblia-specific family 2
PDHK	Pyruvate DeHydrogenase Kinase
PDK1	Phosphoinositide Dependent Kinase 1
PEK	Pancreatic eIF-2alpha Kinase
PI3K	Phosphatidyl Inositol 3' Kinase
PI4K	Phosphatidyl Inositol 4' Kinase
PIKK	PI3K-like protein Kinase
PKA	Protein Kinase A / cAMP-regulated Protein Kinase
PLK	Polo-Like Kinase
PTF	Phototrophin and Flippase Kinases
RCK	Unknown acronym. Parent of MAK and MOK subfamilies
RIO	RIght Open reading frame
SAK	Sialylation Associated Kinase? Ank/plk-Akin kinase? Not explicitly defined.
SCY1	Homolog of yeast SCY1
SMG1	Suppressor with Morphological effect on Genitalia-1 (from C. elegans)
SRPK	Serine/arginine-Rich Protein Kinase
STE11	Homolog of yeast STE11, aka MEKK, MAP3K
STE20	Homolog of yeast STE20, aka MEKKK, MAP4K
STE7	Homolog of yeast STE7, aka MEK, MAP2K
TAF	TBP-Associated Factor 1
TLK	Tousled-Like Kinase
TTBK	Tau Tubulin Kinase
TTK	Serine, Threonine, Tyrosine Kinase? Not explicitly defined.
Uni1	Unicellular Kinase 1
VPS15	Vacuolar Protein Sorting 15
Wee	Homolog of yeast wee1
WNK	With No K (Lysine) Kinase
Subfamilies
<Family>-Unclassified		Kinases with no specific homologs, but clearly a member of <Family>
AMPK	Adenosine Monophosphate activated Protein Kinase
ATM	Ataxia Telangiectasia Mutated
ATR	Ataxia Telangiectasia and Rad3-related
BCKDK	Branched Chain Ketoacid Dehydrogenase Kinase
CDC15	Homolog of yeast CDC15
CDC2	Homolog of yeast CDC2/CDK1
CDK12	Cyclin Dependent Kinase 12
CDK5	Cyclin-Dependent Kinase 5
ChoK	Choline Kinase
CIPK	CBL-Interacting Protein Kinase
CK1-D	Cell Kinase 1, subfamily D
DNAPK	DNA-dependent Protein Kinase
DYRK1	Dual-specificity tYrosine phosphorylation-Regulated Kinase, subfamily 1
DYRK2	Dual-specificity tYrosine phosphorylation-Regulated Kinase, subfamily 2
DYRK2	Dual-specificity tYrosine phosphorylation-Regulated Kinase, subfamily Plants
ERK1	Extracellular signal Regulated Kinase, subfamily 1
ERK7	Extracellular signal Regulated Kinase, subfamily 7
FPK	Homologs of yeast FPK1/FPK2 flippase kinases
FRAP	FKBP12-Rapamycin Associated Protein, aka TOR (Target of Rapamycin), mTOR
FRAY	Homolog of Drosophila Fray
FruK	Fructosamine Kinase
Fused	Homolog of Drosophila Fused
GCN2	General Control Nonrepressed 2 (yeast)
MAK	Male germ cell-Associated Kinase
MEK1	MAP Kinase Kinase 1
MOK	MAPK/MAK/MRK Overlapping Kinase
MST	Homolog of human MST1 (Mammalian Sterile20-Like 1)
NEK-GL1	NEK kinase family, Giardia lamblia subfamily 1
NEK-GL2	NEK kinase family, Giardia lamblia subfamily 2
NEK-GL3	NEK kinase family, Giardia lamblia subfamily 3
NEK-GL4	NEK kinase family, Giardia lamblia subfamily 4
PAKA	p21-Activated Protein Kinase, subfamily A
PDHK	Pyruvate DeHydrogenase Kinase
PLK1	Polo-Like Kinase 1
PRP4	Pre-mRNA Processing factor 4 (from S. pombe)
RIO1	Homolog of yeast RIO1
RIO2	Homolog of yeast RIO2
TOR	TOR (Target of Rapamycin), aka FRAP (FKBP12-Rapamycin Associated Protein)
ULK	Unc-51-Like Kinase
YAK	Yet Another Kinase
YSK	Homolog of human YSK1 (Yeast Sps1/Ste20-related Kinase 1)
Other
HCMP	High Cysteine Membrane Proteins, a large and evolutionarily dynamic gene family in Giardia. Similar to VSP but lacking the conserved C-terminal CRGKA sequence
VSP	Variable/Variant Surface Protein, a large and evolutionarily dynamic gene family in Giardia. Probably involved in antigenic variation, and highly polymorphic between strains. Estimated 200 members in Assemblage B GS strain.
Protein 21.1	A large and evolutionarily dynamic family of Giardia-specific proteins, marked by a arrays of ankyrin repeats, particularly those of the TALM-ankyrin type. They are not defined in the literature, other than as an expanded family, and genome annotations have some errors - for instance, some Neks are annotated as Protein 21.1, and some relatively close homologs of some Protein 21.1 genes are annota…
SAGE	Serial Analysis of Gene Expression
PFR	Paraflagellar Rods
AKAP	A Kinase Anchoring Protein (regulatory subunit of PKA (A-Kinase))
ePK	eukaryotic Protein Kinase superfamily
