# Supplementary material for: The minimal kinome of Giardia lamblia illuminates early kinase evolution and unique parasite biology
Source: Genome Biol. 2011 Jul 25;12(7):R66. doi: 10.1186/gb-2011-12-7-r66 (PMC3218828; doi:10.1186/gb-2011-12-7-r66)
Supplement: Additional file 6 — Alignment S1. Nek kinase domain alignment. [file gb-2011-12-7-r66-S6.ALN]

CLUSTAL 2.0.10 multiple sequence alignment


GK085_GS_GL4        N-HFGYCIGQGAYGTVYSLT---------------------NNSDEAVKEMRIDGI----
GK085_P15_GL4       N-RFGYCIGQGAYGTVYSLS---------------------DDPDEAVKEMRIDGM----
GK085_WB_GL4        N-RFGHCIGQGVYGTVYSLS---------------------DNPDEAVKEMRIDGM----
GK091_WB_GL4        YERLDSVLSEGIMG-IVSLK---------------------GYPSLAVEEIQLDGLG---
GK092_WB_GL4        -EGLDDVLSESAAGTVYSLR---------------------GYPYLTVKEIRLDGLG---
GK093_WB_GL4        E-LIDDVLNESITGAVYSLK---------------------GYPSLAVKEIILDHL----
GK094_WB_GL4        E-RLNGVLGRDATGVVYSLE---------------------GYPSLAVKEILLEGL----
GK095_WB_GL4        E-RLGSVLRRDAAAVVYSLE---------------------GYPNLAVQEILLDGL----
GK096_GS_GL4        ---IDLLLGQGSYGAVYSLK---------------------SSSIDAVKEVQLDGL----
GK096_WB_GL4        D-DMDILLGKGSCGAVYSLK---------------------SSPTDVVKEIQLDGV----
GK097_P15_GL4       -----NPVACGAIGTVYSLK---------------------NYPNAVVREIKIGDL----
GK097_WB_GL4        V-DQCNPVACGVIGTVYSLK---------------------NYPDAVVREIKIGDL----
GK098_WB_GL4        E-WLDSVLNESTMGTVYSLE---------------------GYPNLAVKEILLDGL----
GK099_GS_GL4        P-NLGSSVGKGHLGQVWTLT---------------------DSSEHIAEEVRLDTL----
GK099_P15_GL4       P-ELGPVVGSGYLGQVRTLT---------------------NPPGYITEEVQLDAL----
GK099_WB_GL4        P-ELGPVVGSGYLGQVRTLT---------------------NSPGHITEEVRLDVL----
GK100_WB_GL4        K-LLDGVLGRGVTGVVYALR---------------------GYPSLAVKEILLDGL----
GK101_WB_GL4        --LVASPCSAGAFSVIYSPK---------------------GCPHLTVKEIRLDGL----
GK102_WB_GL4        WALVASPCSAGAFSVIYSLR---------------------GCPHLAVKEIRLDGL----
GK103_WB_GL4        ------MLSKDAFSVIYSLR---------------------RGPHLTVEEIQLGGL----
GK104_WB_GL4        HEGLDDVLAKDPTSTIYSLE---------------------AIXGLAVKVIPLGYL----
GK105b_GS_GL4       --LMENELSEGSYGTVYSLR---------------------GFPGLAVKEIRIDGQ----
GK106_WB_GL4        ------------------------------------------------------------
GK107_GS_GL4        R-CLSDPLDQGAFGLVYTLE---------------------NYPSLAAKEFQLDGF----
GK107_P15_GL4       --CLSEILGRGTSGTSYALE---------------------GYPALAARKIQCDNF----
GK107_WB_GL4        H-CLSEILGRGASGILYALE---------------------GYPALAVREIQLDSF----
GK108_P15_GL4       YERIDDVLGRDITGTVYSLK---------------------DFPDLAVKVIPLSNL----
GK108_WB_GL4        E-GLDDVLSESAAGTVYSLK---------------------DYPSLAVKVIQLSGL----
GK108b_P15_GL4      ------------------------------------------------------------
GK109_P15_GL4       ---LGGIIGEGSLGAVYEYK---------------------KDPNQAIKEIRLDTL----
GK109_WB_GL4        E-NLGEIIGEGSLGAVYTYK---------------------KDPKQAIKEIRLDTL----
GK110_WB_GL4        YERLGDILSKDITGIVYSLK---------------------DYPSLVVKVAPLGCL----
GK111_P15_GL4       YKRIDDVLNKSITGTVYSLK---------------------GCPSLAVKEIPLDGL----
GK111_WB_GL4        YKQLNDVLNESPAGTVYSLK---------------------DYLGLAVKEVLLDGL----
GK111b_P15_GL4      K--LDDMLGRGITSVVYSLK---------------------DYVDLAVKVIPLNFL----
GK111b_WB_GL4       YKQLNDVLNESPAGTVYSLK---------------------DYLGLAVKEVLLDGL----
GK111c_P15_GL4      K--LDDMLGRGVTSMVCSLK---------------------DYVYLAVKVSPLSNL----
GK111d_P15_GL4      ------------------------------------------------------------
GK112_P15_GL4       HERLDGVLGKGVTGTVYSLR---------------------GYPNLAVKEIQLSGL----
GK113_P15_GL4       HERLDGMLGKGITGTVYSLR---------------------GYPGLAVKEVLLDGL----
GK113_WB_GL4        -ELLDGVLGRGVTGVVYALR---------------------GYPSLAVQEILLDGL----
GK113c_P15_GL4      HERLDGVLSEGITGIVYSLR---------------------GYPGLAVKEVLLDGL----
GK113d_P15_GL4      HERLDGVLSEGITGIVYSLR---------------------GYPGLAVKEVLLDGL----
GK114_GS_GL4        ------------------------------------------------------------
GK114_P15_GL4       HERLDGVIGRDFTGIVYSLR---------------------GYQGLAVKEISLDGL----
GK114_WB_GL4        -ERLDGVLGRGVTGVVYSLE---------------------GYPNLAVKEILLDGL----
GK114b_P15_GL4      HERLDSELGKGATGIVYALK---------------------DFPGLAVKEILLDGL----
GK114c_GS_GL4       E-REGGVLGRGAFGVVRSIE---------------------GYPGLAVKEVRVDGL----
GK114e_GS_GL4       ------------------------------------------------------------
GK115_P15_GL4       K-HLDGMLGKGSSGIVYSIR---------------------GCSNFAIKEIQIDGQ----
GK115_WB_GL4        K-CIDVLLGRGSSSAVYSIK---------------------DYPNFAIKEIQIDDQ----
GK116_WB_GL4        G-LLGNVLGRGAMGTVYALR---------------------GYQGLAVKEIRLDSL----
GK117_WB_GL4        E-RLGDVLNESTMVTVYSLK---------------------DFPDLAVQEILIDGL----
GK118_WB_GL4        HEGLDDVLAKDPTSTLYSLR---------------------DFPDLAVKEILLDGL----
GK119_WB_GL4        --LVASPCSAGAFSVIYSPK---------------------GCPHLTVKEIRLDGL----
GK120_WB_GL4        HERLGDVLNESTMVTVYSLK---------------------DFPDLAVQEILIDGL----
GK121_WB_GL4        ------MLSKDAFSVIYSLR---------------------RGPHLTVEEIQLGGL----
GK122_WB_GL4        LRELHERLDSVPNESVAGVVYS-----------------LKGYPSLALKEILLDGL----
GK123_P15_GL4       HERLGGVLSEGATGIVYSLK---------------------GYPGLIVKAIRIDDL----
GK123_WB_GL4        -----GACSEGAFSVIYSLR---------------------GCPHLIVKEIRLDGLG---
GK124_WB_GL4        E-RLDSVPNESVAGVVYSLK---------------------GYPSLALKEILLDGL----
GK126_WB_GL4        HERLDSVLGRGFMSKVYSLK---------------------XYLELAVKVIQLGGL----
GK127_WB_GL4        E-RLGDGLNENTMGTVYSLK---------------------GYPNLAVQEILLDGL----
GK129_WB_GL4        HERLGDVLNENTMGTVYSLK---------------------XYLGLAVKVIQLGDL----
GK133_WB_GL4        LKDMVLVLHYSSYWVTYALK---------------------SFPDEELREVALQCT----
GK135_WB_GL4        R-RLGSVLNESTMGTVYSLR---------------------GHPSLAVKEILLDGP----
GK140_WB_GL4        WALVASPCSAGAFSVIYSPK---------------------GCPYLAVREIRLDGLD---
GK143_WB_GL4        -MGVWGACSAGALSVIYSLR---------------------GCPYLVVREIRLDGL----
GK148_WB_GL4        -MGVWGACSAGAFSVIYSLR---------------------GCPYLAVKEIRLDGLG---
GK144_WB_GL4        -------CSAGTLSVIYSLR---------------------GCPYLTVREIRLDGLD---
GK144b_GS_GL4       ------------------------------------------------------------
GK144b_P15_GL4      HQREGEWLGRGSFGTVRAIE---------------------GCPRLTAKEIRTEGQ----
GK145_WB_GL4        R-RLGNMLSKDAHGAVYSLR---------------------GCPYLAVREIRLDGL----
GK146_P15_GL4       E-HLGSVLSRRTRSTVYSLK---------------------GYPHLAVREIKLNSL----
GK146_WB_GL4        R-CLGDVLSKDAYSTIYSLK---------------------GYPHLAAKEIRPDDP----
GK147_GS_GL4        YEHKKEQLGTEDVCTIYSNS---------------------KLPKFTVKVVQFDGL----
GK147_P15_GL4       E-RKGKLLSTGDSYTIYVGN---------------------EHPTFTVTVVQLDGL----
GK147a_P15_GL4      -----------------------------------------------VTVVQLDGL----
GK147b_P15_GL4      -------------------------------------------PKFTVTVVQLDGL----
GK147e_GS_GL4       ------------------------------------------------------------
GK149b_P15_GL4      G-RLGDVLRRDAHGAVYSLK---------------------GCPYLAVREIRLDGL----
GK149c_P15_GL4      G-RLGDVLRRDAHGAVYSLR---------------------GCPYLAVKEIRLDGL----
GK149d_P15_GL4      G-RLGDVLRRDARGAVYSLR---------------------GCPYLAVKEIRLGGL----
GK400_WB_GL4        E-WLDSVLNESTTGTVYSLR---------------------GHPSLAVKKVPLDGL----
GK400b_P15_GL4      HERLDGVLSEGITGTVYSLR---------------------GYPGLAVKEVLLDGL----
GK400d_P15_GL4      HERLDGVLSEGITGTVYSLR---------------------GYPGLAVKEVLLDGL----
GK400e_P15_GL4      HERVDGELGKGITGIVYSLK---------------------GYPGLAVKEIQLSGL----
GK402b_P15_GL4      YQREGEMLGQGAFGAVRAIE---------------------GYPELAVKEVMIKSN----
GK404_GS_GL4        --SIGQIIGHGGQGAVYTHI---------------------NVPDLAIKEIRTDNI----
GK410_GS_GL4        ------------------------------------------------------------
GK418_P15_GL4       HERFDDELGKGMTGMVYSLK---------------------GYPGLAVKAIQLSGL----
GK455_GS_GL4        ------------------------------------------------------------
GK459_GS_GL4        -KRIDSVLGRGSLGTVYSIK---------------------GHPGLAVKEIPIDEQ----
GK419_GS_GL4        ---------KGLFGVVHAVK---------------------DHPRLAVKEIRIDGM----
GK420_WB_GL4        YQREGELLGKGGFGAVRAID---------------------GCPGLSVKERMIKRS----
GK421_WB_GL4        YQREGELLGKGGFGAVRAID---------------------GCPGLSVKERMIKRS----
GK422_GS_GL4        R-CKGQLLGGGGFGKVYAIN---------------------GFPSLAVKEIWLKGQ----
GK423_GS_GL4        R-CKVQLLGRGAFGKVYVIN---------------------GFPSLAVKEIWLNGQ----
GK454_P15_GL4       ------------------------------------------------------------
GK456_GS_GL4        ------------------------------------------------------------
GK424_WB_GL4        ---------------------------------------------MVSES----------
GK426_WB_GL4        --------------------------------------------AFGVVMYELTTM----
GK427_WB_GL4        ------VLDVGSFGTVHVIG--------------------------SYPKLRVGSP----
GK436_P15_GL4       K-LLDGILSEDITGIVYSPSMVIQASLRRSRSATWTRTALNGYPGLAVKKISLSNL----
GK437_GS_GL4        E-REGGVLGRGAFGVVRSIE---------------------GYPGLAVKEIRLDGL----
GK452_GS_GL4        ------------------------------------------------------------
GK457_P15_GL4       YGRIDDVLGEDITGTVYSLK---------------------GCPSLAVKEIPLNGL----
GK458_P15_GL4       YQREGEMLGQGAFGAVRAIE---------------------GYPELAVKEVMIKSN----
GK453_GS_GL4        A-DLDAVIGRGLYGTVYASR---------------------SAADEVVKEIELDGI----
GK438_P15_GL4       ------------------------------------------------------------
GK451_GS_GL4        G-TLSVILNKSASSTIYALK---------------------GFPNLAVKELRVGSL----
GK432_GS_GL4        R-CRGQLLGGGAFGKVYAIN---------------------GFPSLAVKEIYLGGQ----
GK433_GS_GL4        E-HIEEKLGGGMFGVVYAIN---------------------GFPGLAVKEIYLNGQ----
GK434_WB_GL4        HERLDDVLAKDPTSTIYSLE----------------------AIXLAVKVILLDGL----
GK450_WB_GL4        -------LGRGSFGTVRAIE---------------------GCPRLXQSRK---------
GK428_WB_GL4        -----GVLDVGSFGTVHAIG---------------------SYPRLRVGSSRRPLX----
GK430_WB_GL4        ------VLDVGSFGTVHVIG--------------------------SYPRLRVGSS----
GK431_WB_GL4        ------------------------------------------------------------
GK416_GS_GL4        K-CKGQSLGGGEFGDVYAIN---------------------GFPDLAVKEIWLSNQ----
GK417_P15_GL4       Q-REGEMLGKGAFGAVRAIE---------------------GYPELAVKEVMIKND----
GK147b_GS_GL4       ------------------------------------------------------------
GK147c_GS_GL4       ------------------------------------------------------------
GK147d_GS_GL4       ------------------------------------------------------------
GK415_WB_GL4        Q-REGELLGKGAFGAVRAID---------------------GCPGLSVEERMIKRS----
GK411_GS_GL4        ------------------------------------------------------------
GK412_GS_GL4        S-DFGEFLGKGKSGTVHSLK---------------------SRPKEAVKEIRTDGF----
GK414_P15_GL4       HELLADKLSIGVPGTVYSLK---------------------GCPGLAVKEIPLDGL----
GK400f_P15_GL4      R-EQMDDVLSGSTTIVCSLK---------------------DFPDLAVKLSPLSNL----
GK402_P15_GL4       HQREGEWLGRGSFGTVRAIE---------------------GCPRLTAKEIRTEGQ----
GK149e_P15_GL4      G-RLGDVLRRDARGAVYSLR---------------------GCPYLAVKEIRLGGL----
GK149g_P15_GL4      G-RLGDVLRRDAHGAVYSLK---------------------GCPYLAVREIRLDGL----
GK155_WB_GL4        LHRRLGNMLSRHPQXIYSLR---------------------GCPYLAVEEIQLDGL----
GK149_P15_GL4       G-RLGDVLRRDARGAVYSLR---------------------GCPYLAVKEIRLGGL----
GK149_WB_GL4        R-RLGNMLSKDAHGAVYSLR---------------------GCPYLAVKEIRLDGL----
GK147_WB_GL4        E-CKDEPLGTGGFYTIHASN---------------------ERPKFTMRKIQLDGL----
GK084_GS_GL1        Q-DFDSVLGKGAYGSVRALK---------------------SNPDEVVKEISTVNL----
GK084_P15_GL1       Q-DFDFVLGKGAYGSVRALK---------------------SNPDEVVKEISTVNL----
GK084_WB_GL1        Q-DFDFVLGKGAYGSVRALK---------------------SNPDEVVKEISTVNL----
GK086_WB_GL1        E-DLGAELGSGAHGTVYGLK---------------------SAPDRAVKEIPTDGL----
GK087_GS_GL1        --KMGQQLGQGIYGTVFSIT---------------------EDNSKVIKEVSITDL----
GK087_WB_GL1        S-RLGQELGQGLYGTVHSID---------------------GEQDKVVKEISTLDL----
GK087b_GS_GL1       D-KMGQQLGQGIYGTVFSIT---------------------EDNSKVIKEVSITDL----
GK088_GS_GL1        D-DLDGELGSGACGIVYALK---------------------SAPDRAVKEVPTDGL----
GK088_P15_GL1       D-DLDAELGSGAHGIVYGLK---------------------SAPDRAVKEIPTDGL----
GK088_WB_GL1        E-DLGAELGSGAHGTVYGLK---------------------SAPDRAVKEIPTDGL----
GK088b_WB_GL1       E-DLGAELGSGAHGTVYGLK---------------------SAPDRAVKEIPTDGL----
GK158_P15_GL1       N-ALGPQFGQGAYSVIYALD---------------------SLPGEALKEIHTDTL----
GK158_WB_GL1        N-AMGSPCGQGACSVIYTLD---------------------ALPGEVLKEIRTDML----
GK159_GS_GL1        --DQGDEIGKGIHGVVYSFK---------------------SDSGMVLKEILSDQI----
GK159_P15_GL1       A-DQGDEIGKGIHGVVYSFR---------------------SDSSLVLKEILNDHI----
GK159_WB_GL1        A-DQGDEIGKGVHGVIYSFK---------------------SDSSLVLKEILNDHV----
GK160_GS_GL1        E-VLGPVICQGAITSICSHT---------------------TCPDKAIKEISVYGL----
GK160_P15_GL1       D-ALGPALYQGVSANIYVHI---------------------TCPGKAIKEVSIYNL----
GK160_WB_GL1        D-ALGPVLYQGVGASIYAHI---------------------TRPGKVIKEVSIYGL----
GK178_GS_GL1        K-DIGHPIGEGSYGTVYSLK---------------------SSPHKVVKETPIRGL----
GK178_P15_GL1       K-DIGQPVGEGSYGTVYFLK---------------------SSPHKVVKETPIRGL----
GK178_WB_GL1        R-DIGRPVGEGSYGTVYSLK---------------------SSPHKVVKETPIRGL----
GK202_GS_GL1        A-NLNRLIGHGAFGAVYSLK---------------------NNAKDVMKVIDLVKL----
GK202_P15_GL1       A-NLHRLIGHGAFGAVYSLK---------------------NNSKDVIKVIDLVKL----
GK202_WB_GL1        A-NLHRLIGHGAFGAVYSLK---------------------NNNKDVIKVIDLVKL----
GK213_GS_GL1        P-KMVTELGKGVYGTVFAIE---------------------GHDGLAVKEIQYNTF----
GK213_P15_GL1       S-CIGVELGKGIHGSVFAIK---------------------GHDNLVFKEIQYSTP----
GK213_WB_GL1        S-CMGTELGKGIHGSVFAIK---------------------GHDNLVFKEVQYSTP----
GK435_GS_GL1        Q-QLGEALGKGSYGAVYSLK---------------------NANDKAVKEIPLDGL----
GK169_GS_GL2        Y-IFLNIIGSGSFGKVHKVQSR------------------TNGRIFACKEIDYAKM----
GK169_P15_GL2       Y-DFVAICGAGSFGKVHKVRSK------------------EDGQIYACKEINYAKM----
GK169_WB_GL2        Y-IFLNIIGSGSFGKVHKVQSR------------------TNGRIFACKEIDYAKM----
GK170_GS_GL2        -----------------------------------------------CKEIDYAKM----
GK170_P15_GL2       Y-IFLNIIGSGSFGKVHKVQSR------------------MNGRIFACKEIDYAKM----
GK170_WB_GL2        Y-IFLNIIGSGSFGKVHKVQSR------------------TNGRIFACKEIDYAKM----
GK170b_P15_GL2      Y-IFLNIIGSGSFGKVHKVQSR------------------MNGRIFACKEIDYAKM----
GK171_GS_GL2        Y-DFVAICGAGSFGKVHKVRSK------------------EDGQIYACKEINYAKM----
GK171_P15_GL2       Y-DFVAICGAGSFGKVHKVRSK------------------EDGQIYACKEINYAKM----
GK171_WB_GL2        Y-DFVAICGAGSFGKVHKVRSK------------------EDGQIYACKEINYAKM----
GK171b_GS_GL2       Y-DFVAICGAGSFGKVHKVRSK------------------EDGQIYACKEINYAKM----
GK171b_P15_GL2      Y-DFVAICGAGSFGKVHKVRSK------------------EDGQIYACKEINYAKM----
GK214_GS_GL3        Y-EQLAILGNGAFGKVYKVKRQ------------------SDGVVMALKIIDLSTL----
GK214_P15_GL3       Y-EQLAVLGNGAFGKVYKVRRQ------------------SDGVIMALKIIDLSVL----
GK214_WB_GL3        Y-EQLAVLGNGAFGKVYKVRRQ------------------SDGVIMALKIIDLSAL----
GK219_GS_GL3        Y-EIISRLGVGSFGVVYRVKRL------------------SDERIVAVKEVRLESF----
GK219_P15_GL3       Y-EIISRLGVGSFGVVYKVKRL------------------SDEKIVAVKEVRLESF----
GK219_WB_GL3        Y-EIISRLGVGSFGVVYKVKRL------------------SDERIVAVKEVRLESF----
GK247_GS_GL3        Y-ICEEVLGVGAFGRVYRVSKT------------------DSGEVFALKEIDESLC----
GK247_P15_GL3       Y-ICEEVLGVGAFGRVYKVSKT------------------DSGEIFALKEIDESLC----
GK247_WB_GL3        Y-ICEEVLGVGAFGKVYKVSKT------------------DSGEIFALKEIDESLC----
GK254_GS_GL3        Y-KNHVVIGNGSFGKVFSAQRV------------------TDSKTVAVKEVDTTGA----
GK254_P15_GL3       Y-KNHIVIGNGSFGKVFSAQRV------------------SDSKTVAVKEVDTTGA----
GK254_WB_GL3        Y-KNHVVIGNGSFGKVFSAQRV------------------SDSKTVAVKEVDTTGA----
GK141_GS            Y-EVVEYLNTDIYGINYLVRDR------------------ELEFLATCRILSEADIG---
GK141_P15           Y-DAVKYLNNDIYGINYLVRDR------------------NLDLLATCRIVSKADVG---
GK141_WB            Y-EAVRYLNSDIYGISYLVRDR------------------NLDLSATCRIVSEADVG---
GK072_GS_Nek1       Y-TVIRKIGEGSFGECFLCCDK------------------RTGQHIVIKELSMEDM----
GK072_P15_Nek1      Y-TVIRKIGEGSFGECFLCCDK------------------RTGLNVVIKEVSMEDM----
GK072_WB_Nek1       Y-TVIRKIGEGSFGECFLCCDK------------------RTGLHVVIKEISMEDM----
GK162_GS            F-EPIELLGSGSFGKVHKVRSR------------------KDGRIYACKEIEYTKM----
GK162_P15           F-EPIELLGSGSFGKVHKVRSR------------------KDGRIYACKEIEYTKM----
GK162_WB            F-EPIELLGSGSFGKVHKVRSR------------------KDGRIYACKEIEYTKM----
GK163_GS            Y-RELMAIKRGHYGIVHKVEHI------------------STKKIYARKTVKYGKL----
GK163_P15           Y-RELMAIKRGHYGIVHKVEHI------------------STKKIYARKTVKYGKL----
GK163_WB            Y-RELMAIKRGHYGIVHKVEHI------------------STKKIYARKTVKYGKL----
GK164_GS            I-DDKMLVGEGTFGNVYLVRTL------------------ADSQQRALKVIDMQRA----
GK164_P15           -------IGEGTFGNVYLVRTL------------------ASDQQRALKVIDMQRA----
GK164_WB            I-DDKMLIGEGTFGNVYLVRTL------------------AGDQQRALKVIDMQRA----
GK164b_GS           I-DDKMLVGEGTFGNVYLVRTL------------------ADSQQRALKVIDMQRA----
GK165_GS            Y-EIVGFLGQGQFGAVHKVKSK------------------TSGQIYACKIMRYENM----
GK165_P15           Y-EIIGFLGQGQFGAVHKVKSK------------------TSGQIYACKIMRYENM----
GK165_WB            Y-EIIGFLGQGQFGAVHKVKSK------------------TSGQIYACKIMRYENM----
GK166_GS            Y-ESLGLIGQGGFGKVYKVKSL------------------KTNEIFACKEIDYGCL----
GK166_P15           Y-ESLGLIGQGGFGKVYKVRSL------------------KTNEIFACKEIDYGCL----
GK166_WB            Y-ESLGLIGQGGFGKVYKVRSL------------------KTNEIFACKEIDYGCL----
GK167_GS            Y-NTLALIGQGAYGKCYKVQHQ------------------ATGQIFAVKVMTYTNP----
GK167_P15           Y-NTLALIGQGAYGKCYKVQHQ------------------ATGQIFAVKVMTYTNP----
GK167_WB            Y-NTLALIGQGAYGKCYKVQHQ------------------ATGQIFAVKVMTYTNP----
GK168_GS            Y-EILDVIGQGGFGKVYKVRYL------------------PTEALYAYKLISYANE----
GK168_P15           Y-EILDVIGQGGFGKVYKVRYI------------------PTEALYAYKLISYANE----
GK168_WB            Y-EILDVIGQGGFGKVYKVRYI------------------PTEALYAYKLISYANE----
GK172_GS            YVSTGPILAKTALGHVEVVRSLDPT-----------CNDGNQGQEYAVKVVNVTSI----
GK172_WB            YVSTGPVLAKTALGHVEVVRSLDPA-----------CNDGSQGQDYAVKVVNITSI----
GK058_GS            Y-ESESFISHGTIGATYKARKV------------------GETQELAVKIVSLAKA----
GK058_P15           Y-ESESLLGHGVAGTTFKACKI------------------GETQELAVKVVSLTNV----
GK058_WB            ---LGQLLGHRVAGVTLKACRIS------------------ETPELAVKVASLANV----
GK173_GS            Y-RDSRLLARTLMGLTYEAIPISS-------------EVSTHVYPVVVKLLSVATV----
GK173_P15           Y-RDSRLLARTLMGLTYEAIPISS-------------DASADALPVVVKLLSIATV----
GK173_WB            Y-RDSRLLARTLMGLTYEAIPISP-------------DTSTDAPPVVVKLLSIATV----
GK174_GS            H-RNAEYVHSSQLGAVYKAKRV------------------SDGAIVAVKKISLRNI----
GK174_P15           Y------IRSSQLGAVYKAERL------------------SDGAIVAVKEISLRNI----
GK174_WB            H-KNSVYIRSSQLGAVYKAERL------------------SDGATVAVKEISLRNI----
GK175_GS            Y-QSVADIYSTNVHGITSAQSTVDPSSRIA-LFTCSYGMFDEGDQATFRKRM--------
GK175_WB            Y-QPVADIYSTGVHEIASARSTRDPSSNIA-LFTCSYGGFDESDRATLRRRT--------
GK175b_GS           Y-QPVADIYSTNVHGITSAQSTVDPSSRIA-LFTCSYGMFDEGDQATFRKRM--------
GK176_GS            Y-KPERLLAQTPRSSVYLVR-R------------------SDGAVVALKEIDLSVC----
GK176_P15           Y-KPERLLGQTPRSSVYLVR-R------------------SDGAVVALKEIDLSVC----
GK176_WB            Y-KPERLLGQTPRSSVYLVR-R------------------SDGAVVALKEIDLSVC----
GK177_GS            Y-KYETVLGDVKTSRTSKCNDT------------------SSSKVVAVRFVQEEFY----
GK177_P15           Y-KYETILGDVKTSRISKCSDT------------------SSSRVVAVRFVQEDFY----
GK177_WB            Y-KYETILGDVKASRTSKCSDT------------------SSSRVVAVRFVQEEFY----
GK179_GS            Y-QELDLLGTGNFGRVYRVMER------------------GAGKKFACKEIFLPKL----
GK179_P15           Y-QELELLGTGNFGKVYKVVER------------------KEGKKFACKEIFLPKL----
GK179_WB            Y-QELELLGTGNFGRVYKVVER------------------KEGKKFACKEIFLPKL----
GK180_GS            ------------------------------------------------------------
GK180_P15           ------------------------------------------------------------
GK180_WB            ------------------------------------------------------------
GK181_GS            F-SYVQLLGETGFGASILAQRK------------------DTGAGVAIKDVNTQTL----
GK181_P15           F-SYVQLLGETGFGASILAQRK------------------DTGVGVAVKDVNTQTL----
GK181_WB            F-SYVQLLGETGFGASILAQRR------------------DTGVGVAVKDVNTQTL----
GK182_GS            Y-KRLEELGRGSFGKVYKVQHR------------------RTGEFYALKLVAYHGM----
GK182_P15           Y-KRLEELGRGSFGKVYKVQHR------------------RTGEFYALKLVAYHGM----
GK182_WB            Y-KRLEELGRGSFGKVYKVQHR------------------RTGEFYALKLVAYHGM----
GK183_GS            Y-DSPEYLDSGSFGKVYRAYSK------------------DTGELVAVKEIDLYYL----
GK183_P15           Y-DNPEYIDSGSFGKVYKAYSK------------------DTGELVAVKEIDLYYL----
GK183_WB            Y-DSPEYIDSGSFGKVYRAYSK------------------DTGELVAVKEIDLYYL----
GK184_GS            Y-DVLGIIGHGPYSTVFKCKHK------------------ATEEIHIIKEYLLDTI----
GK184_P15           Y-DILGIAGHGPYATVFKCRHK------------------ATEETHIIKEYLLDAI----
GK184_WB            Y-DILGIIGHGPYATVFKCRHK------------------ATEETHIIKEYLLDAI----
GK185_GS            Y-HVLEPYYTEPHIQVSLAKNK------------------ETGELVDYHNICYEKL----
GK185_P15           --------------QVSLAKNK------------------ETGELVDYHTICYEKL----
GK185_WB            Y-HILEPYSVEPHIQVSLAKNK------------------ETGELVDYHNICYEKL----
GK186_GS            Y-TVRHAVEEGNESTWYSVERK------------------NDGLPFSCREYSVGHL----
GK186_P15           ----------GSESTWYSVERK------------------NDGLPFSCREYSVGHL----
GK186_WB            Y-TVRHAIEEGSESTWYSVERK------------------NDGLPFSCREYSVRHL----
GK187_GS            L-TPLNIIGDTTYTTVYEAKDS------------------DTGALRACKVANYADV----
GK187_P15           L-TPLNIIGDTAYTTVYEAKDS------------------DTGAIRACKVANYSDV----
GK187_WB            L-TPLNIIGDTAYTTVYEAKDS------------------DTGAIRACKVANYSDV----
GK188_GS            Y-EKLIMIECGGFGKVFKCKEN------------------TTGIIYAVKEVDYAGV----
GK188_P15           Y-EKLIMIECGGFGKVFKCKEN------------------TTGIIYAVKEVDYAGV----
GK188_WB            Y-EKLIMIECGGFGKVFKCKEN------------------TTGIIYAVKEVDYAGV----
GK189_P15           ------------------------------------------------------------
GK189_WB            Y-RDAVFVDRGSAGALFRAVRV------------------QDGVVVAVRALDPERI----
GK190_GS            Y-NNSFYIGSGGLGDVYRATNL------------------SSGAIVAVRKVDISKL----
GK190_P15           Y-NNSSYIGSGGLGDVYRATNI------------------SSGTKVAVRRVDISKL----
GK190_WB            Y-NDSSYIGSGGLGDVYRATSA------------------SSGVKVAVRRVDISKL----
GK191_GS            -------------------------------------------------EVDIADL----
GK191_P15           --------------------------------------------------LGIEDL----
GK191_WB            -------------------------------------------------EIDIEDL----
GK192_GS            Y-ELMDHLGAGPHGSVFIAHNK------------------VSDKLRAVKIFSLAKL----
GK192_P15           Y-ELMDHLGAGPHGSVFIAHSK------------------VSDKLRAVKVFSLAKL----
GK192_WB            Y-ELMDHLGAGPHGSVFIAHSK------------------VSDKLRAVKVFSLAKL----
GK193_GS            Y-SELKQIGVGVFGRCFSACRV------------------YDNELVQLKEYNVTSM----
GK193_P15           Y-SELKQIGEGVFGRCFSAYRV------------------YDNELVQLKEYNVTSM----
GK193_WB            Y-RELKQIGEGIFGRCFSAYRV------------------YDNELVQLKEYNVTSM----
GK194_GS            NLNNSADRVAGPHGVIYGLL---------------------STKNEVAKEMAVDLL----
GK194_P15           ----------GPHGNVYRLL---------------------STEKEVAKEMAVDLL----
GK194_WB            NPDKNVDRIFGPHGNVYRLL---------------------STEKEVAKEMTVDLL----
GK195_GS            Y-TDLRELGRNGKLSLHSACVR------------------SSGDTVSFWLIEISGL----
GK195_WB            Y-MELNELGCNGKLSLHSARVR------------------SSGDAVSFWRIGISGL----
GK195b_GS           ------------------------------------------------------------
GK196_GS            F-CLGKPFKTCTHSIIYEAIDL------------------RVQKSCLCKVYEYSRL----
GK196_P15           -----------SYSIIYEAADL------------------RIQKSCLCKVYEYGTL----
GK196_WB            F-CLGKPFKACSYSIIYEAADL------------------RIQKSCLCKVYEYGRL----
GK197_GS            Y-QLEEVTNRGSFRATYRVCDK------------------QSGERLYCKRLDASNM----
GK197_P15           Y-QLEEVVNRGTFRTTYRVCDK------------------QSGERLYCKRLDASNM----
GK197_WB            Y-QLKEVVNRGTFRTTYRVYDN------------------QSGEHLYCKRLDASNM----
GK198_GS            L-QLERILATGEHSIIYQCTDL------------------RTGSTHICKKICYSRF----
GK198_P15           L-QLEQVLSTGEHSIIYQCIDL------------------RTGSTYVCKKICYSRF----
GK198_WB            L-QLEQVLATGEHSVIYQCADL------------------RTGSTYACKKICYSRF----
GK199_P15           Y-TKGALIGEGRFAKVFLCIPP------------------DSASLYAVKEVVYGRS----
GK199_WB            Y-TKGALIGEGRFAKVFLCIPP------------------DSGDLYAVKEVVYGGP----
GK200_GS            Y-RVIGLCGSGSYGKVYRVQHV------------------GTSEIYACKEICYTNM----
GK200_P15           Y-RVIGLCGSGSYGKVYRVQHV------------------NTSEIYACKEICYTNM----
GK200_WB            Y-RVIGLCGSGSYGKVYRVQHV------------------STSEIYACKEICYTNM----
GK201_GS            F-KIANVAASSRRGREMVAAYI------------------RTGELVLLKERYSSEM----
GK201_P15           F-KIANMVACSRRGREMVAAYT------------------RTGELVLLKERYSNEM----
GK201_WB            F-KIANIVARSRRGREMVAAYI------------------RTGELVLLKERYSNEM----
GK203_GS            Y-RLLDKLGDGSRSTIYLAQDT------------------ETGNYLVCKELCYRDW----
GK203_P15           Y-QLLDKLGKGSRSTIYLAQDN------------------ETGNYLVCKEICYRNW----
GK203_WB            Y-QLLSKLGKGSRSTIYLAQDN------------------ETGNYLACKELCYRDW----
GK204_GS            YREPPTILEAGSAIIEFNTQ---------------------GLPDIVLKKYPVAGL----
GK204_P15           YKESSATLDAGSAIIEFSAQ---------------------DLPDIVIKRYPVTGL----
GK204_WB            YKESPATLDAGSAIIEFNTR---------------------GLPDIVIKKYPVTGL----
GK205_GS            Y-AIDQVVGTGSYGKVYTVKSS------------------QKXRLLCCKKIMYSSL----
GK205_P15           Y-AIDRVVGTGSYGKVYAVTSA------------------QKDKLLCCKKIMYSSL----
GK205_WB            Y-TIDRVVGTGSYGKVYAVTSA------------------QKDKLLCCKKIMYSCL----
GK206_GS            Y-RDTTLLGQGSFGSVHQATRV------------------QDNVVVAVKEIDLNRV----
GK206_P15           Y-RDVTLLGQGSFGSVHQATRV------------------QDGVVVAVKEVDLNRV----
GK206_WB            Y-RDVTLLGQGAFGSVHRATRV------------------QDNVVVAVKEIDLNRV----
GK207_GS            Y-EDLQYMGTGTFGTVSAATRK------------------VDGVPVCLKEIDVHFC----
GK207_P15           Y-EQVQYLGTGTFGTVSTAIRK------------------RDGAFVCIKEIDVHFC----
GK207_WB            Y-EQIQYLGTGTFGTVSTAIRK------------------RDGVSVCIKEIDVHFC----
GK208_GS            Y-TTVRVLWRDHRGTISVVART------------------STRMEFLCQEILYTRF----
GK208_P15           Y-TTVRVLWRDHRGTVSVVAHA------------------DTRTEFLCQELLYTRF----
GK208_WB            Y-ATVRVLWRDHRGTVSVVAHA------------------DTRTEFLCQEILYTRF----
GK209_GS            Y-VWMANICQTTLGCVCQAMDT------------------SNNAEVTIKVVNYSQL----
GK209_P15           Y-VWTADICRTTLGCICQAVDT------------------SNNTEVTVKVVNYSQL----
GK209_WB            Y-VWTADICRTTLGCICQAMDT------------------SNNTEVTVKVVNYSQL----
GK210_GS            Y-SIETVLSENSIKTEFLLAVA------------------DSDKRAAAHVFQLSSL----
GK210_P15           Y-SIEAVLSENSIKTELLLAAV------------------DGDDRVAVHAFKLGSL----
GK210_WB            Y-SIETVLSENSIKTELLLAAV------------------DGDDRVAVHAFKLGSL----
GK211_GS            P-HYTKYIAKGKAEKVYV---------------------------HKAKVVNSIT-----
GK211_P15           ---YTKYIAKGEIGHVFV---------------------------HEAKTVNVVS-----
GK211_WB            P-RYIKYIAKGAIGKVFV---------------------------HEAKVVNLVT-----
GK212_GS            F-EQIVTVGCGAFGTVYSAWET------------------SKKRKVAIKEYKVRQL----
GK212_P15           F-EQIVTVGCGAFGTVYSAWET------------------NKKRKVAIKEYKVRQL----
GK212_WB            F-DQIATVGCGAFGTVYSAWET------------------NKKRKVAIKEYKVRQL----
GK215_GS            L-ILKRTMSSRNEDFVCLVRSQ------------------LSNKLFVIRGIYLHSM----
GK215_P15           ------------------VRSQ------------------LSSKLFVIRGIYLHSM----
GK215_WB            L-ILKRTMSTRNEDFVCLVRSQ------------------LSSKLFVIRGIYLHSM----
GK216_GS            D-IGENIRGGNSLDGVFRLK--------------------STKDRVVQVLES--------
GK216_P15           D-IGESIREGGSFGGVFCLK--------------------STRDRVVQKIVDNG------
GK216_WB            D-IGESIREGGSFGGVFRLK--------------------STRDRVVQKIVD--------
GK217_GS            Y-FEIGKIATGGFATIYRAVDL------------------DTGLIVALKDTIYNCS----
GK217_P15           Y-FEIGKIATGGFATIYRAVDL------------------ETGLVVALKDTIYNCS----
GK217_WB            Y-FEIGKIATGGFATIYRAVDL------------------ETGLVVALKDTIYNCS----
GK218_GS            Y-RILDKIGTGRFGTVYRVQRV------------------GTNKFFALKYMDFRSS----
GK218_P15           Y-RVLEKIGTGRFGTVYRVQRV------------------GTNKFFALKYIDFRLS----
GK218_WB            Y-RVLEKIGTGRFGTVYRVQRV------------------GTNKLFALKYIDLKMS----
GK220_GS            Y-LVDSVLNSDGAETVFLLRDT------------------QLGKELLGKQVAYYAS----
GK220_P15           -----------GAETVFLLHDT------------------HLAMKLLGKQVAYYAV----
GK220_WB            Y-TVDSVLNSDGAETVFLLHDT------------------HLAMKLLGKQVAYYAA----
GK221_GS            Y-TDGQVLQANTEKITYIARRL------------------TDNAVVLLRDINLQGI----
GK221_P15           ----------------YIARRL------------------VDDTIVLVKDIDLHGL----
GK221_WB            H-ADAQLLHANDKETVYIARRL------------------VDDTFVLVKDIDLHEL----
GK222_GS            Y-DLVEKIGQGGFGSVYKVRRR------------------SDGAFFASKEIDYSSF----
GK222_P15           Y-DLVDKIGQGGFGSVYKVRRR------------------SDGALFASKEIDYANF----
GK222_WB            Y-ELIDKIGQGGFGSVYKVRRR------------------SDGAIFASKEIDYANF----
GK223_GS            Y-YDVSLLAEASFGYLYRVRKS------------------GTEGFIALRVADMPGT----
GK223_P15           Y-YDVSLLAEASFGYLYRVKKN------------------GTEGFIALRVADMPEV----
GK223_WB            Y-YDVSLLAEASFGYLYRVKKS------------------GTEGFIALRVADMPEA----
GK224_GS            Y-EILEQIGTGQHSKVFKVKEK------------------STGALLACKEIDYGSL----
GK224_P15           Y-EILEHIGIGQYSKVFKVREK------------------STGTLLACKEIDYGSL----
GK224_WB            Y-ETLEHIGTGQYSKVFKVREK------------------STGALLACKEIDYGSL----
GK225_GS            Y-LPIAQSGSNGVYEGFVLKNR------------------TTGGHVFCKVYRVGD-----
GK225_P15           Y-LPVAQCGSNGVCEGFVLKNR------------------STGAHVFCKVYRIGD-----
GK225_WB            Y-LPIAHCGFNGMCEGFVLKNR------------------STGIRVFCKVYRIGD-----
GK226_GS            F-EIVEDIINRPSERLLKVRSR------------------TSGICYACRRIDTSRL----
GK226_P15           F-EVIEDIANRPGEHLLKVRGR------------------ASGAYYACRQIDASKL----
GK226_WB            F-EIIEDIVNRPSERLLKVRGK------------------TSGAYYACRQIDVSKL----
GK227_GS            Y-CLKKVLGAGSYGKVYLAVDL------------------EENKEVAIKLINYSEL----
GK227_P15           Y-CLKKVLGAGSYGKVYLAMDL------------------EDNKEVAIKLINYSEL----
GK227_WB            Y-CLKKVLGAGSYGKVYLAMDL------------------ENDTEVAIKLINYSEL----
GK228_GS            F-ASVQCVGSGAAGKTYIAIRT------------------GQAYPVILKEVDLSNL----
GK228_P15           F-TSIQCVGSGAAGKTYLAIKV------------------DQGCPVILKEVDLLSL----
GK228_WB            F-ASIQCVGSSTAGKTYLAIKV------------------DQGCPVILKEVDLSNL----
GK229_GS            Y-TITEPVKEISVGCIARAHSH------------------IDGSEHCCVIINYLDM----
GK229_P15           Y-TITEPIKEIPVGCTARAQSR------------------IDDSEYGCVIIRYMDM----
GK229_WB            Y-TITEPIKEIPVGCVARAQSH------------------MDGSEHCCVIIRYTDM----
GK230_GS            Y-EYVGSIGQGAFGRVVKARNV------------------DTNIEVACKIVSYEGV----
GK230_P15           Y-EYIGSIGQGAFGRVVKARNT------------------DTTMEVACKIVSYEGV----
GK230_WB            Y-EYIGSIGQGAFGRVVKARNT------------------DTTTEVACKIVSYEGV----
GK231_P15           Y-QVSDIVSNDVYLKISQGKRR------------------SDGALVMFRELDYHNL----
GK231_WB            Y-QVSDIVSNDVYLKISQGKRR------------------SDGALVTFRELDYHNL----
GK232_GS            K-KESSYTIISEGKPLCTAVND------------------LNGRVCFCERISLKRF----
GK232_P15           K-REFSYTVISEGKPLCTVVND------------------LNGRVCYCERISLKRF----
GK232_WB            K-SEFSYTVINEGKPLCTVVND------------------LNGRVCYCERISLKRF----
GK233_GS            A-EILEMCGRGLFGKINRARIE------------------DTGEIYACMEIDYSII----
GK233_P15           A-ESLEMCGRGLFGKINRVRIQ------------------ETEEVYACMEIDYSII----
GK233_WB            A-ESLEMCGRGLFGKINRVRIQ------------------ETEEVYACMEIDYSII----
GK234_GS            Y-CLSEPIEVTPYIRTYDATKI------------------DLSGAFTYLELYYAKA----
GK234_P15           -----------------------------------------------YLELCYAKA----
GK234_WB            Y-CLSEPIEVSPHIRTYDAVRI------------------DGPGTFTYLELCYAKA----
GK235_P15           --CMGDVIDEGTWGAERLLK---------------------NHPSKAVREIRLESM----
GK235_WB            E-CMGDVIDEGAWGAERLLK---------------------NHPSRAVREIKLKSM----
GK236_GS            ----------------------------------------------------MRCI----
GK236_P15           ----------------------------------------------------MKCV----
GK236_WB            ----------------------------------------------------MRCV----
GK237_GS            Y-VVDKRVATGVVGTVYRAHNS------------------ETQAPVIVKKVSYLGI----
GK237_P15           Y-VVDKRVATGVVGTVYKAHNS------------------ETQAPVIVKKVSYLGI----
GK237_WB            Y-VVDKRVATGVVGTVYRAHNS------------------ETQAPVIVKKVSYLGI----
GK238_GS            Y-TDVLQIGANGFERVFFAQKK------------------GVDTPLAVKHIPIENF----
GK238_P15           Y-ADVSSLGSNGITRVFCAQKK------------------GINTPLAVKHVSIENF----
GK238_WB            Y-VDVSPLSSNGTGQVFYAQKR------------------GTDVPLAVKHISIEDF----
GK239_GS            Y-DKLVSMGRGTFGECFTCRSK------------------TSGEILFVKEVDYKSL----
GK239_P15           Y-EKLTSIGRGTFGECFVCRNK------------------NSSEILCVKEVNYKGL----
GK239_WB            Y-EKLASIGRGTFGECFVCRNK------------------DSSEILCAKEVNYKSL----
GK240_GS            Y-TWIKSIAKWPHGEVYLASRK------------------SDGQMVAVKEFPLTHI----
GK240_P15           Y-TWIKSIAKWPHGEVYLASRK------------------SDGQVVAVKEFPLTHI----
GK240_WB            Y-TWIKSIAKWPHGEVYLASRK------------------SDGQVVAVKEFPLTHI----
GK241_GS            Y-EKIHVKPPLNEEKVVPVVHK------------------ESGRICAHMRIPLLAL----
GK241_P15           Y-EKIHVKPPFNEEKVVPVVHR------------------ESGRICAHMRIPLLTL----
GK241_WB            Y-EKIHVKPPFNEEKVVPVVHR------------------ESGRICAHMRIPLSTL----
GK242_GS            Y-IDCKKLAEGGFASLFLARRA------------------QDRVSVVVKEAAASQD----
GK242_P15           Y-TDCTKLAEGGFASLFLARRA------------------QDRTLVVVKEASASQD----
GK242_WB            Y-TDCKKLAEGGFASLFLVRRA------------------QDRVLVVVKEASASQD----
GK243_GS            Y-KFGECISNGFNGKVHKVFDK------------------VDDTLYACRSVNYESI----
GK243_P15           Y-RFGECISNGFNGKVHKVFDK------------------TDDTLYACRSVSYENI----
GK243_WB            Y-RFGECISNGFNGKVHKVFDK------------------TDDTLYACRSVSYENI----
GK244_GS            Y-DVESIIKNQLGPNFYIVKDK------------------VTG--TRLKLIPIEFT----
GK244_P15           Y-DVESMVKSQHGTTFYLVRDR------------------STG--TRLKLTSIEFA----
GK244_WB            Y-DVESVAKTQFGASFYLVRDR------------------STG--TCLKLISIEFT----
GK245_GS            ------------STT-YTARRK------------------GDGKTVAARKFLLFLL----
GK245_P15           ------------STT-YTARRK------------------SDGKTVAARKFLLFLL----
GK245_WB            ------------STT-YTARRK------------------SDGKTVAARKFLLFLL----
GK246_GS            Y-AAPSILGQGALGKTYLTKRI------------------TDGQQVVVKEIDLGVF----
GK246_P15           Y-TVPSILGQGALGRTYITERT------------------SDGRQVVVKEIDLGAF----
GK246_WB            Y-TVPSILGQGALGRTYVAERT------------------SDGRQVVVKEIDLGAF----
GK248_GS            Y-RLIEDIGSGTYARCWSASIE------------------GSAEKVCIKEIFYEQY----
GK248_P15           Y-RLIEDIGSGTYARCWSANLE------------------GSAEKVCIKEIFYEQY----
GK248_WB            Y-RLIEDIGSGTYARCWSANLE------------------GSTEKVCIKEIFYEQY----
GK249_GS            Y-RDASVIGRGCLGRVYKAFRR------------------DTGAVVAVRDVDLRRF----
GK249_P15           Y-RDVSVIGRGCLGRVYKAFRR------------------DTGAVVAVRDVDLRRF----
GK249_WB            Y-RDVSVIGRGCHGRVYKAFRR------------------DTGAVVAVRDVDLRRF----
GK250_GS            Y-ELTEQIGIGSHSRVYLARDL------------------NTNGLFACKKVDYGNV----
GK250_P15           Y-ELTEQIGVGSHSRVYLARDL------------------NTNGLFACKKVDYGNV----
GK250_WB            Y-ELTEQIGVGSHSRVYLARDL------------------NTNGLFACKKIDYGNV----
GK251_GS            Y-RIIQMAGQGAFGTVYKAESM------------------LTGELVAIKQLDYSDF----
GK251_P15           Y-RILQMAGQGAFGTVYKAETV------------------ATRELVAIKQLDYSDF----
GK251_WB            Y-RILQMAGQGAFGTVYKAEAV------------------TTRELVAIKQLDYSDF----
GK252_P15           H-GKETVLSASEFSVVYRAIRL------------------KDLADVAVKVTDTVKL----
GK252_WB            H-GKEVVLSASEFSVTYRAIRL------------------KDLADVAVKVTDTVKL----
GK253_GS            Y-EMVRQVSAGPYAYVYLVRNK------------------ADGEEVIAKCVSLADI----
GK253_P15           Y-EMVRQVNAGPYAYVYLVRNK------------------ADGEEVVAKCISLADV----
GK253_WB            Y-EMVRQVNAGPYAYVYLVRNK------------------ADGEEVVAKCISLADI----
GK255_GS            L-LCTETIWLGAHSVIYRAIDP------------------AANELYAVKETDCSEL----
GK255_P15           L-LCTETVWIGTHSVIYRAIDP------------------ATNDIYAVREVDCSEL----
GK255_WB            L-LCTETIWIGAHSVIYRAIDP------------------ATSNIYAVREVDCSEL----
GK256_GS            Y-DVAAMIGMGTQAKIHHCMDR------------------ATGEELVVKIIYYGDI----
GK256_P15           Y-DVAAMIGMGTQAKIHHCMDR------------------ATGEELVVKIIYYGDI----
GK256_WB            Y-DVAAMIGMGTQAKIHHCMDR------------------ATGEELVVKIIYYGDI----
GK257_GS            F-VKQTLLGEGSYGRAYLATDN------------------VSKEKVVIKEFVGKRM----
GK257_P15           F-VKQTLLGEGSYGRAYLAIDN------------------VSKENVVIKEFVGKRM----
GK257_WB            F-VKQTLLGEGSYGRAYLATDN------------------VSNESVVIKEFVGKKM----
GK258_GS            Y-EDAVFLRKIYCGDVYRAVRI------------------TDSRPCMLYKVDINAI----
GK258_P15           Y-NDTVFLRKVYCGDVYRAVSA------------------SDAHPCILYRIDLATI----
GK258_WB            Y-SDTVFLRKFYCGDVYRAVSI------------------GNARPCILYRIDLETI----
GK259_GS            Y-ERISVIGKGPLGLTYKMKNK------------------KTNELVACRVVDRVDE----
GK259_P15           Y-ERVSVIGKGPLGLTYKMRNK------------------RTNEIVACRIVDQVDE----
GK259_WB            Y-ERVSVIGKGPLGLTYKMRNK------------------GTNELVACRIIDRVDE----
GK260_GS            F-EILGQIGKGSYGVVYKCKRK------------------LDSRVYVLKEIRLAGA----
GK260_P15           F-EILGQIGKGSYGVVYKCKRK------------------LDSRVYVLKEIRLAGA----
GK260_WB            F-EILGQIGKGSYGVVYKCKRK------------------LDSRVYVLKEIRLAGA----
GK261_GS            Y-TEVGVIEESEYQRLVEAQDK------------------ATGERYLCRQISLEEY----
GK261_P15           Y-TEVGVIEEAEYQRLVEAQDK------------------ETGERYLCRQISLEEY----
GK261_WB            Y-TEVGVIEEAEYQRLVEVQDK------------------ETGERYLCRQISLEEY----
GK262_GS            AEINGRQIGGGGLGRVYMVTRI------------------SDGCVLVAKEITYATL----
GK262_P15           Y-ENGRQIGSGGLGRVYMVTRI------------------SDGCTLVAKEITYATL----
GK262_WB            Y-RNGRQIGGGGLGRVYMVTRI------------------SDGCTLVAKEITYATL----
GK263_GS            Y-SDVHILAQKRRWTSYHACRV------------------DTKEKVSLKRICFSTL----
GK263_P15           Y-NDMHTVSQKRRWTSYYAYRA------------------DSTRKVILKRIDLSNL----
GK263_WB            Y-SDIHEVSQKRWWTSYYAYRA------------------DSTRKVVLKRIDLSNL----
GK264_GS            F-YLGRTIGQGSYGAVRVLKDK------------------VTSTVVLCKEFNLSDL----
GK264_P15           F-YIGRTIGQGSYGAVRVLKDK------------------VTSTVVLCKEFNLSDL----
GK264_WB            F-YIGRTLGQGSYGAVRVLKDK------------------VTSTVVLCKEFNLSDL----
GK265_GS            Y-TVVRELSSSLHLKTHLVRCK------------------DTQETRKCRAIEYLYH----
GK265_P15           Y-TVITDLSGDLRLKTYLVRSK------------------ETRETRMCRGIEYLYH----
GK265_WB            Y-TVITDLSSDLRLKTHLVRSK------------------ETQETRMCRGIEYLYH----
GK266_GS            Y-EILGQISRSRCSTTMLAIDNT----------------QEKAERIVIKKFVFPMP----
GK266_P15           Y-EIFGQITRSRCSVVMLAVDNT----------------QEEAGPVVVKKFVLPLP----
GK266_WB            Y-EILGQIARSRCSVIMLAVDST----------------QEEAGPVVVKKFVLPLP----
GK267_GS            YKMKSASVGLGPHGRVYIVSRK------------------ATRESFACKEISCDMY----
GK267_P15           Y-SIKPALGLGPHGRVYVVHKK------------------DTKTVFACKEIPCDMY----
GK267_WB            F-IMSASVGLGPHGRVYVVRKK------------------NTKTVFACKEIPCDMY----
GK268_GS            AISNDIDQQLASFKYLSLYRLR-------------------GTNQFMAEEIGAEIQ----
GK268_P15           AISNAIDQQLFSFKYLSLYTLK-------------------GTDKFMVEEIDAEIQ----
GK268_WB            AISNAIDQHLSSFKYLSLYTLK-------------------GTDKFMAEEIDAEIQ----
GK269_GS            Y-KCLKILHTGASGRVLLAQSKA---------------EDSKHTQLVVKEFQCAKL----
GK269_P15           Y-KCLKILHTGASGRVLLAQSKA---------------EDLKHSQVVVKEFQCAKL----
GK269_WB            Y-KCLKILHTGASGRVLLAQPKA---------------KDLKYSQVVVKEFQCAKL----
GK270_GS            Y-KELKVLGKGSFGRAVLAQEK------------------STGIKYVMKVIHIAPL----
GK270_P15           Y-KELKVLGKGSFGRAVLAQEK------------------STGIKYVMKVIHIAPL----
GK270_WB            Y-KELKVLGKGSFGRAVLAQEK------------------STGIKYVMKVIHIAPL----
GK271_GS            Y-TCQDLILTNELADIYRIFHK------------------ELDIQLLMHEYTLQN-----
GK271_P15           Y-TRQDLILTNELANLYRIFYR------------------ELDMQLLMYEYTIQ------
GK271_WB            Y-TRQDLILTSELACVYRVFYR------------------ELDMQLLMHEYTLQG-----
GK272_GS            Y-IKNRILGRGSYGVAWLAKDI------------------KNGTNVVIKELALSQL----
GK272_P15           Y-IKGRILGRGAYGIAWLAKDV------------------KTGASVVIKELTLAQL----
GK272_WB            Y-IKNRILGRGAYGIAWLAKDT------------------ETGASVVIKELTLAQL----
GK273_GS            Y-RLGPLLTHGQHSRIHWAHDT------------------WTSRDVACKVMDYTQS----
GK273_P15           Y-RLGPLLTHGQHSRIHWAHDT------------------WTSHDVICKVIDYTQS----
GK273_WB            Y-RLGPLLTHGQHSRIHWAHDT------------------WTSHDVVCKVIDYTQS----
GK274_GS            ------------------------------------------S-DFI-------------
GK274_P15           ------------------------------------------S-DFI-------------
GK274_WB            ------------------------------------------S-DFI-------------
GK275_GS            C-IWSTQPFDKVSVVQEGQE--------------------AIVTLSLPRI----------
GK275_P15           Y-QQPNQPFNEITVTQEGQE--------------------ATVTVVLPKL----------
GK275_WB            Y-QRPNQPFNGVTVTQEGQE--------------------ATVIVILPKL----------
GK278_GS            Y-TGIVPIAQDFLGVVYKAQRD------------------EDGALLAVRYISKRDAEACG
GK278_P15           Y-TGIVPLAADFLGIAYKAQRD------------------EDGALLVVRYISAQDAEACG
GK278_WB            Y-TGITPLATDFLGISYKAQRD------------------EDGALLAVRYISAKDAEACG
GK276_GS            Y-KHITELSRFLLGSLHKAQRS------------------SDAVSVLTCNIGLSTL----
GK276_P15           Y-RHAIALGKFPLGNLCRAHRS------------------SDAVSVLVCNISLDAL----
GK276_WB            Y-RHTAVLSKFSLGKLCRAHRS------------------SDAVPVLTCNIGLDAL----
GK292_GS            Y-RFQTTLAAGEYSMLFLAM-G------------------SDYQEVVIKSFDCTQM----
GK292_P15           Y-RFQTTLAAGEYSMLFLAM-G------------------SDYQEVAIKSFDCTQM----
GK292_WB            Y-RFQTTLAAGEYSMLFLAM-G------------------NDYQEVAIKSFDCTQM----
GK277_GS            ----MSCTTGVLLG--------------------------SREPILHEKRVISMVG----
GK277_P15           ----MSHAAGVLLG--------------------------LHETEVNEKRVISAEC----
GK277_WB            ----MSRATGVLLG--------------------------PHEAEINGERVISAAC----
GK279_GS            ------------------------------------------------------------
GK279_P15           ------------------------------------------------------------
GK279_WB            ------------------------------------------------------------
GK280_GS            ----SAI-----------LRRD------------------VLDGDLATALEGNRAL----
GK280_P15           ----SAV-----------LRRD------------------ALNEDLAVAIAENRDL----
GK280_WB            ----SAI-----------LRRD------------------ALDEDLAVAIAGNRDL----
GK281_GS            --RILSVKNLKPLWEETVMVRQ-----------------CANSRVLCCYRLEDGEM----
GK281_P15           -------------------VRQ-----------------CTSSRVLCCYKLEDNEM----
GK281_WB            --RILSVKNLKPLWEETTMVRQ-----------------CTNSRVLCCYKLEDNEV----
GK282_GS            Y-TRKTLLHKGSDVSIYVAVLT------------------TSMEQVISKEIYYQLE----
GK282_P15           Y-TRKALLHKGNDVSLYLTVLT------------------TSMEQVISKEIYYQAE----
GK282_WB            Y-TRKALLHKGSDVSLYLTVLT------------------TSMEQVISKEIYYQEE----
GK283_GS            Y-REAFLLRADEYRSLFEARRV------------------YDNERVIVEAVTLSHA----
GK283_P15           Y-KEAFLLRADERGSLFEARRI------------------YDNEKVLVETISLSHI----
GK283_WB            Y-KEAFLLHTDERGSLFEARRI------------------CDNEKVLVEAIALSYI----
GK284_GS            Y-TFVGLANIGGDELIYKLVDK------------------TTSQEIFCAIFTFDQA----
GK284_P15           ---------------IYKLLDE------------------ITKQEVFCTIFTFDQL----
GK284_WB            Y-RFIGLANIGGDELIYKLLDE------------------TTEQEVFCTIFTFDQL----
GK285_GS            Y-ELSEPIAQDPYLIIRHAIRR------------------ADHRVCMCHSLSYGRL----
GK285_P15           Y-ELSEPVAQDPYLIIRHAIRR------------------ADHRICMCHSLSYGGL----
GK285_WB            Y-ELSEPVAQDPYLIIRHAIRR------------------ADHRICMCHSLSYSRL----
GK286_WB            G-TENRLQRSGSRHRGLSYK---------------------SDRLKVSLVLSVPKT----
GK287_P15           G-PSTLINICGYLATECRAITN------------------KEGENVQVHALLLEKV----
GK287_WB            G-PSTLINICGYLATECRAITS------------------KEGENVQIHVLLLEKV----
GK288_GS            Y-TDITTLSSTPAIVFFKASRR------------------ADAAQVLIKLFRAQDD----
GK288_P15           Y-TDISTLSSTQAVVFFKANRR------------------TDAAPVLIKLFRTQDN----
GK288_WB            Y-TDISTLSSTPAVVFFKANRR------------------ADAAPVLIKLFRTQED----
GK289_GS            Y-RYESEIFRGTYSRVFCMKDI------------------TSERQFSCKRFSLTTL----
GK289_P15           Y-QQVSEIFRGKYSHIFCMKDI------------------TSQRQFSCKKFPLAKL----
GK289_WB            Y-RQESEIFRGKYSHIFCMKDI------------------TSQRQFSCKKFPLAKL----
GK290_GS            Y-TIQHTLADVPFGVLHRVRRN------------------FDDKLLCARELEYADT----
GK290_WB            Y-TIQHTLADVPFGVLHRIRRN------------------FDDKLFCARELEYADT----
GK291_GS            HDACKCLVSCDFFERTYLVTV-------------------NQKRDLLVREVDLSSM----
GK291_P15           V-KRKCLVACDFFEKVYAATD-------------------GQKRDFLVREVDFSSM----
GK291_WB            V-RRKSLVSCDFFEKVYAATD-------------------DQRRDLLIREVDFSSM----
GK293_WB            Y-ILRCLPASSLDPEVLKNV--------------------MSDVGFVIREKCHWMV----
GK294_P15           -------------------------------------------------VATMARI----
GK294_WB            -------------------------------------------------VATMARI----
GK295_GS            Y-KDSRLVRETDSYDLFSAVRI------------------SDEVHVSILRISVKPE----
GK295_P15           Y-KDSRFIRETASYSLFSAVRI------------------SDDVHVSILRLSVKPE----
GK295_WB            Y-KDSRFIRETDSYSIFSAVRI------------------SDDVHVSILRLPVKPE----
GK296_GS            Y-LLGKLVKQHHALDIYEAIRT------------------HDNHPVCINRIKRDEL----
GK296_P15           Y-LPGRLVREHHAFDVYEAVRA------------------HDNHPVCIYRIKRDKL----
GK296_WB            Y-LLGRLMREYHALDVYEAVRA------------------HDSHPVYIYRIKRDKL----
GK297_GS            Y-SLCSEVPQSGYDKVYRVESK------------------HGGSFYTCRELSYSNM----
GK297_P15           Y-SFCSEVPQGGYDKTYRVESK------------------HGGNFYTCREISYSNM----
GK297_WB            Y-RFCSEVPQSGYDKVYRVESK------------------HGGNFYTCREISYSNI----
GK298_GS            Y-DDLIRMYGDNYCNLYDALDT----------------TSS--KRKFLLEIFLSRI----
GK298_P15           Y-DDLIHVYGDNYCNLYDALDTA----------------SSKHKRKFLLEIFLSRV----
GK298_WB            Y-DDLIHVYGDNYCNLYDALDTA----------------SSKRKRKFLLEIFLSRV----
GK299_GS            Y-HVVSLISQTPFSSLHKVISR------------------ETKQEFLAETIDMRKL----
GK299_P15           Y-HVVSLVSQTPFSSMHKVTLR------------------DTKQDFLAETIDMRKL----
GK299_WB            Y-HVVSLVSQTPFSSTHRVTSR------------------DTKQNFLAETIDMRKL----
GK300_GS            Y-TYLQTLEDGTFRKLYAAS-R------------------HDGVSCLCEEVFVGPP----
GK300_P15           Y-TYLQTLEDGALRKLYTAA-R------------------HDGVPCLCEEVFIGPP----
GK300_WB            Y-TYLQTLEDGVLRKLYTAA-R------------------HDGVSCLCEEVFVGPP----
GK300b_WB           Y-TYLQTLEDGVLRKLYTAA-R------------------HDGVSCLCEEVFVGPP----
GK300c_P15          A-GRVETGELAPXIKLYTAA-R------------------HDGVPCLCEEVFIGPP----
GK301_GS            Y-TLISQVSATENCKTMLVQ-N------------------STTRDYAFKYFYTS------
GK301_P15           Y-TLVSQVSAAENCKTMLVQ-H------------------TGTGDYAFKYFYTS------
GK301_WB            Y-TLISQVSATENCKTMLVQHN------------------GTG-NYAFKYFYTS------
GK302_GS            Y-ELGSVCQDTAHGLLYLAVDR------------------YTYRPCVCKRLIHSKL----
GK302_P15           Y-ELGSVCQKTAHGFLYLAVDR------------------YTYRPCVCKRLIYSKL----
GK302_WB            Y-ELGSVCQKTAHGFLYLAVDR------------------YTYRPCVCKRLIYSKL----
GK303_GS            Y-ELCSVLRGGFSLTEYLVRHV------------------SIGEKFLCIELDYGSI----
GK303_P15           Y-ELCSILRGGFSLTEYLVRHI------------------SIGEKFLCMELDYGNI----
GK303_WB            Y-ELCSILRGGFSLAEYLVRHI------------------SIGEKFLCVELDYGNI----
GK304_GS            Y-RITEKINENPYDTLYLGTNA------------------IHKDLVVFRQTALPEA----
GK304_WB            Y-RITEKISDGPYDTLYLGTNA------------------KYKDLVVFRHIVLPEA----
GK305_GS            F-YSSTILSRRKHVTVLLGTTS------------------TTPEPHIAKLYNMKEI----
GK305_P15           F-YSSTILSRRKYVTVLLGTTS------------------TTPEPHIAKLYNMREI----
GK305_WB            F-YSSTILSRRKYVTVLLGTTY------------------TTPEPHVAKLYNMKEI----
GK306_GS            --EVD-LISIG------MARKK------------------GLGLMTTILRIPLQQY----
GK306_P15           --EVG-LVNTG------LVRKK------------------GLGLVTTILMVPLHQH----
GK306_WB            --EVG-LVGTG------LVRKK------------------GLGLMTTILVVPLHQH----
GK307_GS            Y-ELGTPWGQGLDQHLYVVKAK------------------GDQAQYICREISYAHL----
GK307_P15           Y-ELGALWGQGLDKCLYTVEAK------------------RDKTQYICRELSYACL----
GK307_WB            Y-EPGALWGQGLDRCLYTVEAK------------------RDKARYICRELSYACL----
GK308_GS            F-QADYELFRGNDVVSYVGT-----------------------DGVTRKPVRITRY----
GK308_P15           F-RADHELFRGNDVVSYAGI-----------------------DGVTRKPVRITRY----
GK308_WB            F-RADHELFRGNDVVSYAGT-----------------------DGVTRKPVRITRY----
GK309_GS            Y-NKGMILDFGAYAKVYRCTRK------------------SDGASFAVKEAHVFG-----
GK309_P15           Y-NKGMILDFGAYAKVYRCTRK------------------SDGAPFAVKEAHVFG-----
GK309_WB            Y-NKGMILDFGAYAKVYRCTRK------------------SDGAALAVKEAHVFG-----
GK443_GS            Y-TDIRLVSELQGVQIHGSEV----------------ITRRLYSAVSLGTGKPISVMEYD
GK443_P15           Y-TNIQLSSELQGIQIHSPGV----------------ITRRLYSAVSLETGKPINILEYD
GK443_WB            Y-TNVQLSSELQGVQIHGPEV----------------ITRRLYSAVSLKTGSPVNILEYD
GK413_GS            ------------------------------------------------------------
GK413_P15           ------------------------------------------------------------
GK442_GS            YNLIPDSTETRGLQGRHLCTHP------------------GSETPHIFVSFCIEGL----
GK442_P15           YRLIPDSTETYGLQGKHLCTHP------------------SSNTPHVFISFCIQGL----
GK442_WB            YKLIPDSTETRGLQGKHLCTHP------------------SSSTPHVFVSFCIEGL----
GK444_GS            Y-SSVTLLSKCVCGDIYVANSR------------------RTRLNVIARVIHLKSI----
GK444_P15           Y-FSATLLSRCPYGDLYVANSR------------------RTRLNVIARVIHLEFI----
GK444_WB            Y-FSATLLSRCPYGDLYVANSR------------------RTRLNVIARVIHLEFI----
GK445_GS            ------------------------------------------EEFSRACVIDLSGI----
GK445_P15           -----------------------------------------TEEFSRVTVIDLSNI----
GK445_WB            -----------------------------------------TEEFSQVTVIDLSSI----
GK446_GS            -------------------RNT------------------VTGEILLGQFFQGSHL----
GK446_P15           -------------------RNT------------------VTGETLLCQFSQSPQL----
GK446_WB            -------------------RNT------------------VTGEILLCQFSRGPQL----
GK448_GS            F-ASFPLSELDTSHTF---------------------------DNTIRKEVTSLVYTPH-
GK448_P15           F-DSFLPSEIDTLHDT---------------------------DNGGQKEVTSLVYSLN-
GK449_GS            Y-TNFSYLYSGPLGPVFKAKRI------------------HDGMTVLLRTISLSET----
GK449_P15           Y-THFSYLYSGPLGPVFKAKRA------------------HDGQTVLLRTISLSET----
                                                                                

GK085_GS_GL4        --------------------SGDALASFEMEVNIMPRL-------------SHANILKYK
GK085_P15_GL4       --------------------PEDALEAFETEIRIMPQL-------------SHPNILRYK
GK085_WB_GL4        --------------------PEDVLEAFETEIRIMPQL-------------SHPNILRYK
GK091_WB_GL4        ---------------------QHGVDAIKLELAAXFLT-------------SHPDVLRHH
GK092_WB_GL4        --------------------QHGVDAXLKRGLTALPDL-------------SHPGVLKHH
GK093_WB_GL4        --------------------DRSSVDASRLELITFPEL-------------SHPGILRYH
GK094_WB_GL4        --------------------DRSSVDTIKLELAALFTL-------------FHPGVIKYH
GK095_WB_GL4        --------------------DKGDLDAIKTRLTVILTL-------------SHPGVLKHH
GK096_GS_GL4        --------------------SSASLESLKRDITYLPQL-------------SHPGIIKYK
GK096_WB_GL4        --------------------PPTRLESLREDVNHFLHL-------------DHPRVIKYQ
GK097_P15_GL4       --------------------PPDIMTALETEIDILPRL-------------AHQNVLEYH
GK097_WB_GL4        --------------------PPDIMTALETEIDILPRL-------------AHQNVLEYH
GK098_WB_GL4        --------------------GKSNVDAIKLELATLPDL-------------SHPGVLRHH
GK099_GS_GL4        --------------------QESEKTSVRQILRLATTI-------------SHPNIIPVE
GK099_P15_GL4       --------------------QESEKTLIHRILHLATTL-------------CHPNIIPIE
GK099_WB_GL4        --------------------QESEKTSIRRILHLATTL-------------SHPNIIPIE
GK100_WB_GL4        --------------------GKGNVDAIRLELATLPDL-------------SHPGILKYH
GK101_WB_GL4        --------------------DQHGVDAIKRRLAALLNI-------------FHPXVLKYH
GK102_WB_GL4        --------------------DQHGVDAIKRRLAALLNI-------------FHP-VLKYH
GK103_WB_GL4        --------------------DKNSADAIRLELTALLDL-------------SHPGVLKYH
GK104_WB_GL4        --------------------DKNSADAIRTRLTTLPDL-------------SHPGVLRYH
GK105b_GS_GL4       --------------------NSNVTRAISFEIAVLIKL-------------SHPNIIRYH
GK106_WB_GL4        ------------------------------------LT-------------SHPDVLRHH
GK107_GS_GL4        --------------------ADDTIRELECKLNTYTKL-------------IHPNVLRCH
GK107_P15_GL4       --------------------TEDIIKDIQCNLLIHTKL-------------SHPNVLRCH
GK107_WB_GL4        --------------------TEDIIKDIQCNLLVHTRL-------------SHPHVLRCY
GK108_P15_GL4       --------------------DKDSADATRLELTAFLDL-------------SHPGVLKYY
GK108_WB_GL4        --------------------DKDSVDAAKAKLTVLLTL-------------SYIGVLKHY
GK108b_P15_GL4      ------------------------------------------------------------
GK109_P15_GL4       --------------------KEHAKEALAKRLCVFQHV-------------SHPHILEYF
GK109_WB_GL4        --------------------KEHAKDVLIKRLCVFQHV-------------SHPHVLEYF
GK110_WB_GL4        --------------------EKDNTDAVRLELAALPEL-------------SHPGVLRYH
GK111_P15_GL4       --------------------DRGRVDSIKAKLTVILAL-------------SYPGVLKYY
GK111_WB_GL4        --------------------DKGDLDTIRLELATLLDL-------------SHPGVLKHH
GK111b_P15_GL4      --------------------DNDSADAIRLELAALSNI-------------SHPGVLKRH
GK111b_WB_GL4       --------------------DKGDLDTIRLELATLLDL-------------SHPGVLKHH
GK111c_P15_GL4      --------------------DKXXXXXXXXX-XXXXDL-------------SHPGVLKWH
GK111d_P15_GL4      ------------------------------------------------------------
GK112_P15_GL4       --------------------GRISVDAIRLELATISNL-------------SHPGILRYY
GK113_P15_GL4       --------------------DRSSVDAIRLELAALPGL-------------SHPGILRYH
GK113_WB_GL4        --------------------GKSNVDAIRLELATLPDL-------------SHPGILKYH
GK113c_P15_GL4      --------------------DRRSVDAIRLELAALPGL-------------SHPGILRYH
GK113d_P15_GL4      --------------------DRRSVDAIRLELAALPGL-------------SHPGILRYH
GK114_GS_GL4        ------------------------------ELTTLTTL-------------THPGILRYH
GK114_P15_GL4       --------------------DRDGADTIKAKLTVILTL-------------FHPGILRYH
GK114_WB_GL4        --------------------GKSNVDAIRLELATLPDL-------------SHPGILKYH
GK114b_P15_GL4      --------------------GKSNVDAIRLELAALPDL-------------FHPGIIKYH
GK114c_GS_GL4       --------------------GASALRSLRFELTTLTTL-------------THPGILRYH
GK114e_GS_GL4       ------------------------------------------------------------
GK115_P15_GL4       --------------------GEGPLNAFKSKLAALLEF-------------SHPGVLKCH
GK115_WB_GL4        --------------------DEGIVSIFKSELAALLRL-------------SHPGVLRCH
GK116_WB_GL4        --------------------NEKAIDALMLELDVLPGL-------------HHPGVLRYH
GK117_WB_GL4        --------------------DKDDVDTIKLELATLPEL-------------SHPGVLKHH
GK118_WB_GL4        --------------------DKGDLDAIKTRLTALLDL-------------SHPGVLRHY
GK119_WB_GL4        --------------------DQHGVDAIKRRLAALLNIF------------HPGXVLKYH
GK120_WB_GL4        --------------------DKGDLDAIKTRLTVILTL-------------SHPGVLKHH
GK121_WB_GL4        --------------------DKNSADAIRLELTALLDL-------------SHPGVLKYH
GK122_WB_GL4        --------------------DKNSADAIRLELTALLDL-------------SHPGVLRHH
GK123_P15_GL4       --------------------GKDSVDAIRLELAALPDI-------------SHPGAPRRR
GK123_WB_GL4        --------------------QHGVDAXLKRGLTALFIL-------------FHPGVLKYH
GK124_WB_GL4        --------------------DKNSADAIRLELTALLDL-------------SHPGVLRHH
GK126_WB_GL4        --------------------DKNSVDEIRLELTTLPDL-------------SHPGVFRYH
GK127_WB_GL4        --------------------DKGDLDTIRLELATLLDL-------------SHPRVLKHH
GK129_WB_GL4        --------------------DKDDVEIIRLELTTLPDL-------------SNPGVLRHH
GK133_WB_GL4        --------------------SRQELMIVEERIRSLMAL-------------HHPNIVKCM
GK135_WB_GL4        --------------------DKRDLGAIRLELAALLDL-------------SNPGVLKHH
GK140_WB_GL4        --------------------QHGVDAXLKRGLVALLNI-------------FHLGVLKHY
GK143_WB_GL4        --------------------DQHSVDAIRRRLTALLGT-------------LHPDVLKYH
GK148_WB_GL4        -------------------QHGVDAXMLKRGLTALLNL-------------SHPDVLKYH
GK144_WB_GL4        --------------------QHGVDAXLKRGLTALLNL-------------SHPDVLKYH
GK144b_GS_GL4       ------------------------------------------------------------
GK144b_P15_GL4      --------------------SEKVTQITEFEPATASGF-------------SHPGVARYH
GK145_WB_GL4        --------------------DQHSVDAIRRRLTALLGT-------------LHPDVLKYH
GK146_P15_GL4       --------------------DQYGVDAAKLELFAFPHT-------------SYPEVLSCG
GK146_WB_GL4        --------------------DQYSVDAAKLKLVALPNT-------------SYPDVLSCG
GK147_GS_GL4        --------------------NKDFMEFAELKLNTICGF-------------SHPGIIRYH
GK147_P15_GL4       --------------------DKDLAELAELKLNAIREF-------------SHPGVIRYH
GK147a_P15_GL4      --------------------DKDLAELAELKLNAIREF-------------SHPGVIRYH
GK147b_P15_GL4      --------------------DKDLAELVELKLNAIREF-------------SHPGVIRYH
GK147e_GS_GL4       ------------------------------------------------------------
GK149b_P15_GL4      --------------------DQHGVDAIRRKLAALLNT-------------LHPDVLKYH
GK149c_P15_GL4      --------------------DQRDVDAIRRGLAALLNT-------------PHPGVPNCY
GK149d_P15_GL4      --------------------DQHSVDAIRRGLAALLNT-------------PHPGVLKYH
GK400_WB_GL4        --------------------GKGNVDAIRLELATLPDL-------------SHPGVLRYH
GK400b_P15_GL4      --------------------DRSSLNAIRLELAALPGL-------------SHPGILRYH
GK400d_P15_GL4      --------------------DRSSLNAIRLELAALPGL-------------SHPGILRYH
GK400e_P15_GL4      --------------------SEISMDAIKLELATVPGL-------------AHPGILKYH
GK402b_P15_GL4      --------------------DAKFMELTERELKTIKRL-------------SHPGVIKYH
GK404_GS_GL4        --------------------AANSLDKLVAKLNMLTHL-------------AHANVLSHN
GK410_GS_GL4        ------------------------------------------------------------
GK418_P15_GL4       --------------------STISVDALKLELATVPGL-------------SHPGIIKYH
GK455_GS_GL4        ------------------------------------------------------------
GK459_GS_GL4        --------------------DEGSVNTIRSELATLPAL-------------SHPGLLKCH
GK419_GS_GL4        --------------------DKKLIEITEFELKTMSQF-------------SHPGVLRYH
GK420_WB_GL4        -----------------------EKKLTECELKTVTRL-------------SQPGVIKYH
GK421_WB_GL4        -----------------------EKKLTECELKTVTRL-------------SQPGVIKYH
GK422_GS_GL4        --------------------PDRLVEITKFELEALSRF-------------SHSGVLKYH
GK423_GS_GL4        --------------------PDRLVEITKFELEALSRF-------------SHPGVLKYH
GK454_P15_GL4       ------------------------------------------------------------
GK456_GS_GL4        ------------------------------ELKTMSQF-------------SHPGVLKYH
GK424_WB_GL4        --------------------PTRAAESAGSGSDSIPMF-------------SPEELYRRE
GK426_WB_GL4        ------------------------------KLPSFSHF-------------EPEDAKSVF
GK427_WB_GL4        ---------------------RRPLGRAGHHFQTLTPR-------------RHALPGAQR
GK436_P15_GL4       --------------------DKDSADA-------ISDV-------------SHPGVLKWH
GK437_GS_GL4        --------------------GASALQSLRFELATLTTF-------------SHPGILRYH
GK452_GS_GL4        ------------------------------------------------------------
GK457_P15_GL4       --------------------DRGRVDSIKAKLTVIPAL-------------SYPGVLKYH
GK458_P15_GL4       --------------------DAKFMELTERELKTIKRL-------------SHPGVIKYH
GK453_GS_GL4        --------------------ASNTIEAIETELCAMQFF-------------KHPNLLEYK
GK438_P15_GL4       ------------------------------------------------------------
GK451_GS_GL4        --------------------EACAVRDMELELAILPKF-------------SHPHILKYH
GK432_GS_GL4        --------------------PDRLKEVTKFELGALSQF-------------SHPGVLKYH
GK433_GS_GL4        --------------------PDRLKEITKFELETMSQF-------------SHPGVLKYH
GK434_WB_GL4        --------------------DKNSADAIRLELAALPDL-------------SHPGVLKHH
GK450_WB_GL4        -----------------------LTEATEVALATISRR-------------SHPGVIRHY
GK428_WB_GL4        --------------------AGHHFQTLTPRRHALPDA-------------QRRSLHRHR
GK430_WB_GL4        ---------------------RRPLGRAGHHFQTLTPR--------------------CH
GK431_WB_GL4        ------------------------------------------------------------
GK416_GS_GL4        --------------------PDKLKEVTKFELETMGRF-------------SHPGVLKYH
GK417_P15_GL4       --------------------DAKFMELTEHELKTVKRL-------------SHPGVIKYH
GK147b_GS_GL4       ------------------------------------------------------------
GK147c_GS_GL4       ------------------------------------------------------------
GK147d_GS_GL4       ------------------------------------------------------------
GK415_WB_GL4        -----------------------EKKLTECELKTVTRL-------------SQPSVIKYH
GK411_GS_GL4        ------------------------------------------------------------
GK412_GS_GL4        --------------------SSTDLECFEENLRMLSFI-------------NHPNIIKYL
GK414_P15_GL4       --------------------DRSSVDAIRLELAALPGL-------------SHPGILKYH
GK400f_P15_GL4      ---------------------------DKS-ADAIFDA-------------SHPGVLKRH
GK402_P15_GL4       --------------------SEKVTQITEFEPATASGF-------------SHPGVARYH
GK149e_P15_GL4      --------------------DQHSVDAIRRGLAALLNT-------------PHPGVLKYH
GK149g_P15_GL4      --------------------DQHGVDAIRRKLAALLNT-------------LHPDVLKYH
GK155_WB_GL4        --------------------DQHGVDAIKRRLTALLGT-------------LHPDVLKYH
GK149_P15_GL4       --------------------DQHSVDAIRRGLAALLNT-------------PHPGVLKYH
GK149_WB_GL4        --------------------DQHSVDAIRRRLTVLLGT-------------LHPDVLKYH
GK147_WB_GL4        --------------------DQHRVDAIKRRLAALLSA-------------SHPGVLKYH
GK084_GS_GL1        --------------------SEKARLALETELDLLPRV-------------RHQYIVDYK
GK084_P15_GL1       --------------------SEKARLALETELDLLPRV-------------RHQYIVDYK
GK084_WB_GL1        --------------------SEKARLALETELDLLPRV-------------RHQYIVDYK
GK086_WB_GL1        --------------------PPDAQASLELELRTLPRL-------------RHPNVVEYG
GK087_GS_GL1        --------------------QDSDVKAFETGILTLMKL-------------SHTNLIKYD
GK087_WB_GL1        --------------------SEHSVAALEKGIITLTEL-------------SHPNLIRYE
GK087b_GS_GL1       --------------------QDSDVKAFETGILTLMKL-------------SHTNLIKYD
GK088_GS_GL1        --------------------PPDVQRALDAELQILPRL-------------RHPNVVECR
GK088_P15_GL1       --------------------SPDAQASLEVELRTLPRL-------------RHPNVVEYK
GK088_WB_GL1        --------------------PPDAQASLELELRTLPRL-------------RHPNVVEYG
GK088b_WB_GL1       --------------------PPDAQASLELELRTLPRL-------------RHPNVVEYG
GK158_P15_GL1       --------------------PSHILESMEAALCTLSRL-------------RHPNLFEYK
GK158_WB_GL1        --------------------PSHVLEGMEAALCTLSRL-------------KHPNLPECK
GK159_GS_GL1        --------------------STLAFKTLLERLHIFANL-------------NHPNIISHQ
GK159_P15_GL1       --------------------STSTFKMLLERLQVLTAL-------------KHPNIVDYQ
GK159_WB_GL1        --------------------STATFKTLLERLRTFATL-------------KHPNIVDCQ
GK160_GS_GL1        --------------------PEKKIAALKTSFQALTCL-------------HHPNIVSSE
GK160_P15_GL1       --------------------QEEKLEALKTSFQDLARI-------------HHPNIVRSE
GK160_WB_GL1        --------------------QEAKLKALRMSFQDLARI-------------HHPNIVHSE
GK178_GS_GL1        --------------------RPSALTALEIESRVLPRM-------------EHPNIVKYE
GK178_P15_GL1       --------------------RPSALTALEIEARVLPRM-------------EHPNIVKYE
GK178_WB_GL1        --------------------RPSALTALEIEARVLPRM-------------EHPNIVKYE
GK202_GS_GL1        --------------------SDDVLAILQSEISILPKM-------------KHRNIIEYK
GK202_P15_GL1       --------------------TDDVLAILQSEISILPKM-------------KHRNIIEYK
GK202_WB_GL1        --------------------TDDVLAILQSEISILPKM-------------KHRNIIEYK
GK213_GS_GL1        --------------------DEPVVKQVNDGEKIMEII-------------EHENVVKWH
GK213_P15_GL1       --------------------NELAVKQIENREKLMRTI-------------RHDNIVAWR
GK213_WB_GL1        --------------------NEPVVKQIEDSDKLVQAI-------------KHDNIVTWR
GK435_GS_GL1        --------------------LPDTIDKLKDDLSLFCRI-------------AHPGVIRYN
GK169_GS_GL2        --------------------SEKEKKLLVHEVNTLKEL-------------SHENIVSYI
GK169_P15_GL2       --------------------SSKEKELLVSEVNLLRKL-------------NHPNIVKYI
GK169_WB_GL2        --------------------SEKEKKLLVHEVNTLKEL-------------SHENIVSYI
GK170_GS_GL2        --------------------SEKEKKLLVHEVNTLKEL-------------SHENIVSYI
GK170_P15_GL2       --------------------SEKEKKLLVHEVNTLKEL-------------SHENIVSYI
GK170_WB_GL2        --------------------SEKEKKLLVHEVNTLKEL-------------SHENIVSYI
GK170b_P15_GL2      --------------------SEKEKKLLVHEVNTLKEL-------------SHENIVSYI
GK171_GS_GL2        --------------------SSKEKELLVSEVNLLRKL-------------NHPNIVKYI
GK171_P15_GL2       --------------------SSKEKELLVSEVNLLRKL-------------NHPNIVKYI
GK171_WB_GL2        --------------------SSKEKELLVSEVNLLRKL-------------NHPNIVKYI
GK171b_GS_GL2       --------------------SSKEKELLVSEVNLLRKL-------------NHPNIVKYI
GK171b_P15_GL2      --------------------SSKEKELLVSEVNLLRKL-------------NHPNIVKYI
GK214_GS_GL3        --------------------SSNAQEVLRNETELFSLL-------------EHRNLVKCY
GK214_P15_GL3       --------------------SSNAQEVLRNETELFSLL-------------EHRNLVKCY
GK214_WB_GL3        --------------------SSNAQEVLRNETELFSLL-------------EHRNLVKCY
GK219_GS_GL3        ---------------------ASNKPSVDGEFSIFPHL-------------THPHIATYY
GK219_P15_GL3       ---------------------ASNKPSVDGEFSIFPHL-------------THPHIATYY
GK219_WB_GL3        ---------------------ASNKPSVEGEFSIFPHL-------------THPHIATYY
GK247_GS_GL3        ---------------------LASNMSLTGEVDIYPQL-------------QSRYIVNCT
GK247_P15_GL3       ---------------------LASGMSLTGELDIYPQL-------------QSRYIVNCT
GK247_WB_GL3        ---------------------LASSMSLTGELDIYPQL-------------QSRYIVNCT
GK254_GS_GL3        --------------------GLAERMIILSEYTYYPNI-------------VDPNVVTCY
GK254_P15_GL3       --------------------GLAERTIILAEYTYYPNI-------------VDPNVVTCY
GK254_WB_GL3        --------------------GLAERMIILAEYTYYPHI-------------VDPNVVTCY
GK141_GS            ---------------------KGRYAFAQALAKQAHRL-------------DHENIMPLL
GK141_P15           ---------------------QGRYALIQELAKQAHRL-------------DHESIAPLL
GK141_WB            ---------------------RGRYALIRDLARQAHRL-------------DHESITPLL
GK072_GS_Nek1       --------------------QDTEIQNTERESAILLTM-------------DHPNIVRGI
GK072_P15_Nek1      --------------------QDTEIQNTERESAILLTM-------------DHPNIVRGI
GK072_WB_Nek1       --------------------QDTEVRNTERESAILLTM-------------DHPNIVRGI
GK162_GS            --------------------SSKEVSLLQSEVINLRRM-------------SHPHIIAYY
GK162_P15           --------------------SSKEVSLLQSEVINLRRM-------------SHPHIIAYY
GK162_WB            --------------------SSKEVSLLQSEVINLRRM-------------SHPHIIAYY
GK163_GS            --------------------DQRGVELIMREANLLSRM-------------KHINVLGYH
GK163_P15           --------------------DQRGVELIMREANLLSRM-------------KHINVLGYH
GK163_WB            --------------------DQRGVELIMREANLLSRM-------------KHINVLGYH
GK164_GS            --------------------PERYRPSTHFDLENLTSM-------------AHQNLVRYH
GK164_P15           --------------------PERYKPSSYSDLENLTSM-------------VHQNLVRYH
GK164_WB            --------------------PERYKPSSYSDLENLTSM-------------VHQNLVRYH
GK164b_GS           --------------------PERYRPSTHFDLENLTSM-------------AHQNLVRYH
GK165_GS            --------------------SRKEKQLLHSEINLHKKL-------------SHKNIVQYY
GK165_P15           --------------------SRKEKQLLHSEINLHKKL-------------SHKNIVQYY
GK165_WB            --------------------SRKEKQLLHSEINLHKKL-------------SHKNIVQYY
GK166_GS            --------------------SDKYKEIQDNELKLLISL-------------KHPGIVHFT
GK166_P15           --------------------SDKYKEIQDNELKLLISL-------------KHPNIVHFT
GK166_WB            --------------------SDKYKEIQDNELKLLISL-------------KHPNIVHFT
GK167_GS            --------------------EGKTRQLLVQEMKIHRML-------------AHPNIVRCV
GK167_P15           --------------------EGKTRQLLVQEMKIHRML-------------AHPNIVRCV
GK167_WB            --------------------EGKTRQLLVQEMKIHRML-------------AHPNIVRCV
GK168_GS            --------------------TSEVQVLIESEIKLTRHL-------------SHPNIIKFH
GK168_P15           --------------------TNEVQGLIESEIKLTRHL-------------SHPNIIKFH
GK168_WB            --------------------TSEVQGLIESEIKLTRHL-------------SHPNIIKFH
GK172_GS            --------------------PNRYRSVIRNDFIKLCSL-------------SHKNLVKYY
GK172_WB            --------------------PNRYRSVVRNDFIKLCSL-------------SHKNLVKYY
GK058_GS            --------------------KNDTRANLIRAVRSLKGI-------------VHRNILTYT
GK058_P15           --------------------ANDSRIDLTKEVRSLKGI-------------MHRNILPYT
GK058_WB            --------------------ANDAKINLIKDLRSLKGI-------------THKNILVYT
GK173_GS            --------------------PIGCREELIVEYQACTRA-------------NCFTLAKIN
GK173_P15           --------------------PAGCREELIVEYQACTKA-------------DCFALAQVN
GK173_WB            --------------------PIGCREELIVEYQACAKA-------------SCFALAQVN
GK174_GS            --------------------PDDQYVTLCRPYELSRHL-------------AHPHLLIYH
GK174_P15           --------------------PDDQYVALCRPYELSRYL-------------THPHLLVYH
GK174_WB            --------------------PDDQYVALCRPYELSRYL-------------AHPHLLVYH
GK175_GS            --------------------GEYHEFNNSSTE-VQQSL-------------LSPYLARLS
GK175_WB            --------------------GEYCEFNNSSTA-VQPDL-------------LSPYLARLS
GK175b_GS           --------------------GEYHEFNNSSTE-VQQSL-------------LSPYLARLS
GK176_GS            --------------------RAPARVIIENIESLSNKL-------------SHQNLVSCH
GK176_P15           --------------------GSTARAVIENMENLSNKL-------------SHQNLVSCH
GK176_WB            --------------------GSTARAVVENLESLSNKL-------------SHQNLVSCH
GK177_GS            ISGDQKAKNSTEQPDGDRIKTDRGKGVYIEQISFLLGL-------------KNQYLFSYD
GK177_P15           ISGDQKAKSSADHPESDRTKIDRNKSVYIEQISFLLGL-------------KNQYLLSYD
GK177_WB            ISEDSKAKTSADYPEGDRVKIDRSKGVYIEQISFLLGL-------------KNQYLLSYD
GK179_GS            --------------------PEDLVDAQLREVTLLKAI-------------KHPNIVEVI
GK179_P15           --------------------PEDLVDAQMREVTLLKTI-------------RHPNIVEVI
GK179_WB            --------------------PEDLVDAQMREVALLKTI-------------KHPNIVEVV
GK180_GS            ---------------------------------VYTLF-------------QSHALACYY
GK180_P15           ---------------------------------MYTLL-------------QSQALACYY
GK180_WB            ---------------------------------MYTLL-------------QTQTLACYY
GK181_GS            --------------------TELGRVKLEQKIERIRSL-------------HHPNVNPYY
GK181_P15           --------------------TELGRVKLEQKIERIRSL-------------HHPNVNPYY
GK181_WB            --------------------TELGRVKLEQNIERIRSL-------------HHPNVNPYY
GK182_GS            --------------------SSKLYNMQTSEIELLTSV-------------HHPGIINYH
GK182_P15           --------------------STKLYDMQTSEIELLTSV-------------HHPGIINYH
GK182_WB            --------------------STKLYDMQTSEIELLTSV-------------HHPGIINYH
GK183_GS            --------------------TDNLLEKIEKEFSTAQRF-------------NHPNILKYR
GK183_P15           --------------------TDNLLNKIEQEFSTAQKL-------------DHPNILKYR
GK183_WB            --------------------TDNLLDKIEQEFSTAQKL-------------DHPNILKYK
GK184_GS            --------------------PRSCISLLRREADLQAQV-------------QLDTIAQPC
GK184_P15           --------------------PRQCISLLRREADLQAQI-------------QMDSILQPC
GK184_WB            --------------------PRQCISLLRREADLQAQV-------------QIDSILQPC
GK185_GS            --------------------LVHPQEPDFTAIERYMQL-------------RHPCLLNIL
GK185_P15           --------------------LVHPQEPDFIALERYMQL-------------MHPCLLSIL
GK185_WB            --------------------LVHPQEPDFIALERYMQL-------------RHPCLLNIL
GK186_GS            --------------------DSGYNGFDHASIKELLSI-------------VHPYILRIM
GK186_P15           --------------------DSGYNGFDHASIKELLSI-------------VHPYMLRVM
GK186_WB            --------------------DSGYNGFDHASIKELLSI-------------VHPYMLRVM
GK187_GS            --------------------SELTHEDIAQIMLMYGHF-------------IDPNIVHIY
GK187_P15           --------------------AELTHEDMAQIMLMYGHF-------------MDTHIVHIY
GK187_WB            --------------------AELTHEDMAQIMLMYCHF-------------MDTHVVHIY
GK188_GS            --------------------PADAVKKVKNEVHLMLKL-------------AHDNILKPI
GK188_P15           --------------------PADAVKKVKNEVHLMLKL-------------AHDNILKPI
GK188_WB            --------------------PADAVKKVKNEVHLMLKL-------------AHDNILKPI
GK189_P15           ------------------------------------------------------------
GK189_WB            --------------------GVARCEELAREHTAAAAL-------------PHPRLLACG
GK190_GS            --------------------SKEAWAELSASCKPYINL-------------VHPNLVRYY
GK190_P15           --------------------SKEAWAELSAICKPYINL-------------IHPNLVRYY
GK190_WB            --------------------SKEAWAELSTICKPYTNL-------------IHPNLVRYY
GK191_GS            --------------------ADDSPCACTGGCGRDEPL--------------FHGLLLEC
GK191_P15           --------------------VDNSSCICTEEYTPDQPL-------------IHEL-LLEC
GK191_WB            --------------------ANDGFCTCTEEYTPDQPL-------------THKL-LLEC
GK192_GS            --------------------DDDQKEKLKSELTRFQKI-------------QSERLIRYY
GK192_P15           --------------------DESQKERLKNELACVHRI-------------ENERLVRYY
GK192_WB            --------------------DEDQRERLKDELSCAHRI-------------ENERLVRYY
GK193_GS            --------------------SIEDRRQLIEGIEILQCM-------------YYRHIVQFY
GK193_P15           --------------------SIADRRQLIEGIEILQCM-------------YYRHIVQFY
GK193_WB            --------------------SIADRRQLIEGIEILQCM-------------YYRHIVRFY
GK194_GS            --------------------SPDQLIQLLDELDELRKM-------------THPNLSRII
GK194_P15           --------------------APDQLDKLLDKLDELRKI-------------NHPNLAKII
GK194_WB            --------------------TSDQLDKLLDKLDELKRI-------------NHPNLARII
GK195_GS            --------------------PDSVLNSIVMEVQHIKNY-------------QHPALVTIT
GK195_WB            --------------------PDSVLDAIVVEVQHVKDY-------------QHPALIKVT
GK195b_GS           ------------------------------------------------------------
GK196_GS            --------------------SSREAAVLHREVGLIKRL-------------RHPLLIQYL
GK196_P15           --------------------PPHEAAVLHREVALIKRL-------------RHPLLVHYL
GK196_WB            --------------------SPHEAAVLHREVALIKRL-------------RHPLLVHYL
GK197_GS            --------------------SASQVSAFISNMASISAL-------------HEKGYLAID
GK197_P15           --------------------SASQLSAFITNMASISAL-------------QEKGYLAID
GK197_WB            --------------------PASQLSAFVSNMMSISAL-------------QEKGYLAID
GK198_GS            --------------------NQSEEDALNYELTVAHRV-------------THGNVVAYL
GK198_P15           --------------------DQLKEDALNHELSVAHRA-------------SHRNVVAYL
GK198_WB            --------------------DQLKEDALNHELAVVHRA-------------NHGNVVAYL
GK199_P15           ---------------DKECSPETLLATLRKEANLLSRL-------------AHRCLPKAV
GK199_WB            ---------------DQECSSEALLAMLRKEANLFSRL-------------AHRCLPKTV
GK200_GS            --------------------GAKERGILEQEVNVVTTL-------------VHPHIIRHH
GK200_P15           --------------------GAKERGILEQEVNIVTTL-------------VHPHIIRHH
GK200_WB            --------------------GAKERGILEQEVNIVTTL-------------VHPHIIRHH
GK201_GS            ----------------------DVLENALKEAEALLDLG------------PHRNIITIR
GK201_P15           ----------------------DVLESTLREAETLLDLG------------PHRNVLTIR
GK201_WB            ----------------------DVLENTLKEAETLLDLG------------PHRNILTIR
GK203_GS            --------------------NSSEIGLLEHEIMVNRAL-------------VHPNILRYQ
GK203_P15           --------------------DSSELDLLEHEIMVNRAL-------------VHPNIMRYQ
GK203_WB            --------------------DSSELSLLEHEIMVNRAL-------------VHPNIMRYQ
GK204_GS            --------------------RRFDAAGVHAVLMQMTKA-------------SGPNILETS
GK204_P15           --------------------RRFDAAGVHAILMRITKA-------------SGPNILEAS
GK204_WB            --------------------RRFDAAGVHAILMRITKA-------------SGPNILEIS
GK205_GS            --------------------SSKAKELVTNEINITMKL-------------DHPNIVKYY
GK205_P15           --------------------SSKAKELVTNEIDITMKL-------------DHPNIVKYY
GK205_WB            --------------------SSKAKELVTNEIDITMKL-------------DHPNIVKYY
GK206_GS            --------------------SAEFHSTFEREYQIGKSL-------------IHKN-ILRY
GK206_P15           --------------------SAEFHSTFEREYQIGKSL-------------IHKN-ILRY
GK206_WB            --------------------SAEFHSTFEREYQIGKSL-------------IHKN-ILRY
GK207_GS            --------------------TDAKIALLREELEELAKL-------------SAPNLLAIN
GK207_P15           --------------------TDTKIALLKKELEELAKF-------------SAPNLIAIN
GK207_WB            --------------------TDAKIGLLKKELEELAKL-------------SAPNLIAIN
GK208_GS            --------------------SPRERRAIEADVSSIMDL-------------AHPHIASVV
GK208_P15           --------------------SPRERRAIEADVSDIMDL-------------VHPHVASVV
GK208_WB            --------------------SPRERRAIEADVSNIMDL-------------VHPHVASVV
GK209_GS            --------------------PEDASNALAHEARALIYL-------------NHDHVVRTY
GK209_P15           --------------------SQEEANALAHEARALLYL-------------NHDHVVKTY
GK209_WB            --------------------SQEEANALAHEARALLYL-------------NHDHVVKTY
GK210_GS            --------------------QDAIIAEIRKTVQDLSEA-------------SLDGFLPIT
GK210_P15           --------------------QDAIMTEIRRTAQDLSNV-------------SLEGFLPIT
GK210_WB            --------------------QDAIMTEIRRTAQDLSGV-------------SLEGFLPIS
GK211_GS            ----------------------SMQSPWVKRLRVLLNL-------------KHHN-VASY
GK211_P15           ----------------------NARHSWLKTLRILLNL-------------KHRNVSSYL
GK211_WB            ----------------------NARPSWLKTMRTLLNL-------------KHCNVSSYL
GK212_GS            --------------------SSGVLRAMKTELEIIPCI-------------SHPNLVQHF
GK212_P15           --------------------SSGVLRAMKTELEIIPRI-------------SHPNLVQHF
GK212_WB            --------------------SSGVLRAMKTELEIIPRI-------------SHPNLVQHF
GK215_GS            --------------------TPSQLDALAQLRKIVSQI-------------EHPV-LLNH
GK215_P15           --------------------NSVQLNALTQLRKLVDQL-------------EHPV-LLRH
GK215_WB            --------------------NSAQLNALAQLRKLVDQL-------------EHPV-LLRH
GK216_GS            --------------------GIADRSATMEDMEMLLNA-------------NGKFIIRCH
GK216_P15           ----------------------TSCSTIVKDMELLLNA-------------DSQFLIKCH
GK216_WB            --------------------NSTSCSTVAKDMELLLNA-------------DSHLLIKCH
GK217_GS            --------------------SRSATKAMRREIAILRNI-------------QHCNIVRCY
GK217_P15           --------------------SRSATKAMRREIAILRNI-------------QHSNIVRCY
GK217_WB            --------------------SRSATKAMRREIAILRNI-------------QHCNIVRCY
GK218_GS            --------------------TEKARKLHMRELQLLPYL-------------KHRNVINCC
GK218_P15           --------------------TEKAKRLHMRELQLLPYL-------------KHRNVINCC
GK218_WB            --------------------TEKARRLHMRELQLLPYL-------------KHRNVINCC
GK220_GS            --------------------SAADHSEVIGQTFILKHM-------------EHSTLMRVY
GK220_P15           --------------------SAADHSEVIGQTFILKHI-------------ERPTLMKVY
GK220_WB            --------------------SAADHSEVIGQTFILKHI-------------EHPTLMKVY
GK221_GS            --------------------DSAGRSEIIAFYDGFSRL-------------DTEYVVKVH
GK221_P15           --------------------NSVDRDEILTFYDRFSSL-------------DTESVVKIH
GK221_WB            --------------------DSVDRTEILAFYDRFSSL-------------DTESVVKIH
GK222_GS            --------------------SETKQKLVTFETELLSTL-------------RHPAIAGLM
GK222_P15           --------------------SETKQKLVTFETELLTTL-------------HHSAIAGLV
GK222_WB            --------------------SEAKHKLVTFETELLSTL-------------HHPAIAGLV
GK223_GS            --------------------SQDDLVHLAEECRLYFQY-------------QHHRIVQFS
GK223_P15           --------------------SPDELMRLAEECRLYFQY-------------QHHKVVQFS
GK223_WB            --------------------SPDDLVHLAEECRLYFQY-------------QHHKIVQFN
GK224_GS            ----------------PPETSTALTKAIEGTAIILKGI-------------VHKHIIRYH
GK224_P15           ----------------PPETNATLAKAIEDTAIMLKSI-------------MHKNIIRYH
GK224_WB            ----------------PPETSAALTKAIEDTAVTLKSI-------------LHKHIIRYH
GK225_GS            --------------------DSATQRVIAGYFAEIASV-------------SHPYIVPLA
GK225_P15           --------------------DAALQSAVAEYFAELASV-------------SHPCIVPLS
GK225_WB            --------------------DSVLQNAITEYFAELASI-------------SHPYIVPLS
GK226_GS            --------------------TTEQLQMLEAEIHLFQQL-------------DGKVATRYL
GK226_P15           --------------------KQEQQEMLEAEIRLFQQL-------------DGKLVTRYL
GK226_WB            --------------------KQEQQQMLEAEIHLFQQL-------------DGKLTTRYL
GK227_GS            --------------------PQSLKVIQDEEITLLKAL-------------HHPHIVSVI
GK227_P15           --------------------PQSLKVIQDEEITLLKTI-------------QHPHIVRVI
GK227_WB            --------------------PQSLKVIQDEEITLLKTI-------------RHPHIVRMI
GK228_GS            --------------------STDQMEFFESYITAIKEL-------------TCPNIVHYS
GK228_P15           --------------------SSDQIDLLEGYIAATKEF-------------TCPNIVRYS
GK228_WB            --------------------SSDQIDLLEGYVTAIKEL-------------TCPNIVRYK
GK229_GS            --------------------SPANYTRLMSLISIVSEI-------------RHPNICMLR
GK229_P15           --------------------IPANYTRLMSLVSIVSEM-------------RHPNICTLK
GK229_WB            --------------------VPANYTRLMSLVSIVSEM-------------RHPNICTLR
GK230_GS            ----------------------KDPESMFKESRILKHM-------------HHPYIVQCY
GK230_P15           ----------------------KDPESMFKESRILKHM-------------HHPHIVQCY
GK230_WB            ----------------------KDPESMFKESRILKHM-------------HHPHIVQCY
GK231_P15           --------------------ISANMPLNFYELEAHSKI-------------NHYAICRIE
GK231_WB            --------------------ISANMPLNFYELEAHSKI-------------NHYAICRIE
GK232_GS            --------------------KHKHKEKINMYLNKISLL-------------NHVNLVKYS
GK232_P15           --------------------KHKYKEKIGAYINKISLL-------------NHINLVKYS
GK232_WB            --------------------KHKYKEKISTYINKISLL-------------NHINLVKYS
GK233_GS            --------------------STEERTRLQQEIEILPQL-------------VHKHVVRYL
GK233_P15           --------------------STEERIRLKREIEVLPHL-------------VHKHVVRYL
GK233_WB            --------------------STEERIRLKREIEILPHL-------------VHKHVVRYL
GK234_GS            --------------------FQVSALPTLNALEDFQKL-------------RHPSIVPIL
GK234_P15           --------------------FQISALPTLDALEDFQKL-------------RHPSIVPIL
GK234_WB            --------------------FQISVLPTLDALEDFQRL-------------RHPSIVPIL
GK235_P15           --------------------DSCLREAVEAELAILPLL-------------SHPHIQTCD
GK235_WB            --------------------DSCLREAVEAELAILPLL-------------NHPHIQTCD
GK236_GS            --------------------IDYLSRTSSPFLLGIKTL-------------TAPYAG---
GK236_P15           --------------------TEHFSVASSPFLVDIKTV-------------AAPYAG---
GK236_WB            --------------------IEHFSVASSPFLVDIKTV-------------AAPYAG---
GK237_GS            --------------------RLNDTQAILDDVEALSQL-------------SSPYLTHLE
GK237_P15           --------------------RLNDTQAILDDVEALSQL-------------SSPYLTHLE
GK237_WB            --------------------RLNDTQAILDDVEALSQL-------------SSPYLTHLE
GK238_GS            --------------------PSESALHLLYIYQVALHL-------------DHPNLVRHL
GK238_P15           --------------------PSASALHLLYVYQVVLTL-------------DHPNLVHHF
GK238_WB            --------------------PSAPALHLLYIYQVALTL-------------DHPNLVRHF
GK239_GS            ------------------GSHSPQIARLRGELEKSIHL-------------RHRNILPVL
GK239_P15           ------------------GSHSPQVSRLKTELEKSMHL-------------KHRNILPVL
GK239_WB            ------------------GSHSPQITRLKTELEKSMHL-------------KHRNILPIL
GK240_GS            -------------------SNDEVRATLLDDLSHLPSY-------------DHPNLIKYY
GK240_P15           -------------------SNDEVRATLLDDLSHLPNY-------------DHPNLIKYY
GK240_WB            -------------------SNDEVRATLLDDLSHLPDY-------------DHPNLIKYY
GK241_GS            --------------------TDSARSLVDKEIMIMTRL-------------VHPAISSFK
GK241_P15           --------------------TDSSRSFVDKEIMIMTRL-------------THPAISSFK
GK241_WB            --------------------TDSSRSLVDKEIMIMARL-------------THPAVSSFK
GK242_GS            -------------------NDXNVIDSARNELNIVMRL-------------SSPYIVHYY
GK242_P15           -------------------NDAKAIKSARNEFNIVMRL-------------ASPYIVKYY
GK242_WB            -------------------DDAKAIKSARNEFNIVMRL-------------SSPYIVNYY
GK243_GS            --------------------SNKLIKQARKEWPLLKKV-------------EHASVAQII
GK243_P15           --------------------SSKLIKQARKEWPLLKKV-------------EHASVAQII
GK243_WB            --------------------SSKLIKQARKEWPLLKKV-------------EHASVAQII
GK244_GS            ------------------NSWIPGLPNEMAFINYCTSL-------------TNPNLAKYQ
GK244_P15           ------------------NSWTLRPGSEEASLNCCSSL-------------TNPGLAKYQ
GK244_WB            ------------------DSWIRRQASKEASLDYCSSL-------------TNPGLAKYQ
GK245_GS            --------------------GPTERLAMDNEVSILQKI-------------SHPNIPAYK
GK245_P15           --------------------GPTERLAVDNEISILQKI-------------SHPNVPAYK
GK245_WB            --------------------GPTERLAVDNEISILQKI-------------SHPNVPAYK
GK246_GS            --------------------FADEASAVEAELRVLLNG-------------TSDYLLNIY
GK246_P15           --------------------FADEASAIETELNVLLDG-------------TSGYLLDVY
GK246_WB            --------------------FTDEAIAIETELNVLLDG-------------NSDYLVNVY
GK248_GS            --------------------TDKEKKHAAKEVELHSTFKNNYIIKFRESFMHAPNDMGLG
GK248_P15           --------------------TDKEKKHATKEVELHSTFKNNYIIKFRESFMHAPNNMGLG
GK248_WB            --------------------TAKEKKHAAKEVELHSTFKNNYIIKFRESFMHAPNDMGLG
GK249_GS            --------------------DEAAVRHLFEQEKTGVRL-------------LHPFIVQNY
GK249_P15           --------------------DAAAVRHLFEQEKAGTRL-------------VHPFIVQNY
GK249_WB            --------------------DAAAVRHLFEQEKAEVRL-------------VHPFIVQNH
GK250_GS            --------------------AVEIQPILEREVQLTRQL-------------EHPNIVKYY
GK250_P15           --------------------AVEIQPIIEREVQLTRQL-------------EHPNIVKYY
GK250_WB            --------------------AVEIQPIVEREVQLTRQL-------------EHPNIIKYY
GK251_GS            --------------------SDSERDAMQQELSVMPRL-------------SHPNIVNYK
GK251_P15           --------------------SDSERDAMHQELNVMPLL-------------SHPHIVNYR
GK251_WB            --------------------SDSERDAMRQELDVMPLL-------------SHPHIVNYK
GK252_P15           --------------------AESGRSDYRHESRVLQNA-------------MHPYILRAV
GK252_WB            --------------------AESGRSDYRHESRVLQNA-------------VHPHILRAV
GK253_GS            --------------------SNEMRQSLKLARRIGLEL-------------KHHNIIHAM
GK253_P15           --------------------STEMKQSLRLARRIGLEL-------------KHQNIIHAM
GK253_WB            --------------------STEMRQSLRLARRIGLEL-------------KHHNIIHAM
GK255_GS            ------------------GEDSIYLYMLRQEGPLLDSL-------------EHPNIASPV
GK255_P15           ------------------SDDSIYFYMLRQEGPLLDSL-------------EHSNIISPV
GK255_WB            ------------------SDDSVYFHMLRQEGPLLDSL-------------EHSNIDSPV
GK256_GS            ------------------DRDSKEYYGMSREGYLMQGF-------------HHPYILPVR
GK256_P15           ------------------DRDSKEYYGMSREGYLMQAF-------------HHPYILPVR
GK256_WB            ------------------DRDSKEYYGMSREGYLMQGF-------------HHPYILPVR
GK257_GS            --------------------STNAKRLAMEECALLSKM-------------NNPNIVAYF
GK257_P15           --------------------STNAKRLAIEECALLSKM-------------NNPNIVAYF
GK257_WB            --------------------STNAKRLAMEECALLSKM-------------NNPNIVAYF
GK258_GS            --------------------DDEALENISRDYRFCSQL-------------NCPF-IRKY
GK258_P15           --------------------DDEALENISRDYRFCSQL-------------SCPF-IRRY
GK258_WB            --------------------DDEALENVSRDYRFCSQL-------------SCPF-IRRY
GK259_GS            --------------------PSGQVRTILEEAIVFTLS-------------AHPHIAGCL
GK259_P15           --------------------PSGQVRTILEETIVFAPL-------------AHPHIAGCL
GK259_WB            --------------------PSGQVRTILEETIVFAPL-------------AHPHIAGCL
GK260_GS            --------------------TKKEIESAVSECHILARI-------------DSDYVVRYF
GK260_P15           --------------------TKKEIESAVSECHILARI-------------DSDYVVRYF
GK260_WB            --------------------TKKEIESAVSECHILARI-------------DSDYVVRYF
GK261_GS            --------------------TTKVYELCKTDITLSTQV-------------VSPFFATVH
GK261_P15           --------------------TTKVCDLCKTDITLSTQV-------------ASPFFATVH
GK261_WB            --------------------TTKVCDLCKTDITLSTQV-------------ASPFFATVH
GK262_GS            --------------------SEDAVNGLIKAAMNASTF-------------DHPNIVRIH
GK262_P15           --------------------SDDAVNGLIKAVMEASTF-------------DHPNIVRIH
GK262_WB            --------------------SDDAVNGLIKAAIEASAF-------------DHPNIVRIH
GK263_GS            --------------------STRESNTLAQAYSQLESL-------------SSSY-IVKC
GK263_P15           --------------------ETRGSNTLAWAYSQLKGL-------------SNSY-VVRC
GK263_WB            --------------------KTRESNTLVWAYSQLRDL-------------SNIY-VVRC
GK264_GS            --------------------DDSAFSSLMYDLSLASHL-------------EYQFLLHYD
GK264_P15           --------------------DDSAFSSLMYDLSLASHL-------------EYQFLLHYE
GK264_WB            --------------------DDAAFSSLMYDLSLASHL-------------EYQFLLHYE
GK265_GS            --------------------TKSARIDLDEAIYDMLRV-------------RCPYMIHYT
GK265_P15           --------------------TKSARTDLEEALHDMLRV-------------RCPYMIHYT
GK265_WB            --------------------TKSARADLEDALYDMLRV-------------RCPYIIHYT
GK266_GS            --------------------TEELTKSFETDLSVVRSL-------------KNKYLVPYF
GK266_P15           --------------------TEKLAQAFEAELLMARSL-------------KNKYLVPYF
GK266_WB            --------------------TEELARAFQAELLMARSL-------------RNKYLVPYL
GK267_GS            --------------------TDSHQKQLLDCVSTQLQL-------------HHQNINSPV
GK267_P15           --------------------TEPHQKQLLECVSIQLQL-------------CHPNINSPT
GK267_WB            --------------------TEPHQKQLLECASIQLQL-------------CHPNINSPI
GK268_GS            -----------------GDDERAKLDAINAEYASAQLL-------------THPNVIKYQ
GK268_P15           -----------------GESKRSKLDMLYAEYASAQLL-------------AHPSIVMHH
GK268_WB            -----------------GEGERATLDMLYAEYASAQLL-------------AHSNIIRYH
GK269_GS            --------------------DKPMYMTMLNEIHMMTAL-------------HCPRIPQVM
GK269_P15           --------------------DRPMYTMMLNEIHMLTAL-------------HCLRIPQVI
GK269_WB            --------------------DKPMYMVMLNEIHMLTAL-------------HCPRIPQVI
GK270_GS            --------------------KPREREEALTEAKILSKL-------------KHPYIVGYH
GK270_P15           --------------------KPREREEALTEAKILSKL-------------KHPYIVGYH
GK270_WB            --------------------KPREREEALTEAKILSKL-------------KHPYIVGYH
GK271_GS            ---------------------TKYSNELHAHLTAMQGL-------------DHIYLDSIV
GK271_P15           --------------------DAKYSDELHAYLTAMQEL-------------DHVYLDSLV
GK271_WB            ---------------------AKYSDELHAHLAAMQEL-------------DHIYLDSLV
GK272_GS            --------------------PASERERALKEANLLSQL-------------SHPNIVSYR
GK272_P15           --------------------PATERERALREANLLSQL-------------LHPNIVSYK
GK272_WB            --------------------PAAERERALREANLLSQL-------------FHPNIVSYK
GK273_GS            --------------------AITLKESVDQQFRLTQEL-------------QHPGILQIH
GK273_P15           --------------------AITLREHIDRQYQLTQRL-------------QHPGILQIH
GK273_WB            --------------------ATTLREHVDRQYQLTQRL-------------QHPGILQIH
GK274_GS            --------------------PPFLKAYDRSLAALRALP-------------KNRF-LQFY
GK274_P15           --------------------PPFPKAYDQSLAALCALP-------------KNRF-IQFY
GK274_WB            --------------------PPFPKAYDRSLAALCALP-------------KNRF-IQFY
GK275_GS            --------------------TNKHSNSIMQRLRKLTKL-------------AHSHISPLI
GK275_P15           --------------------TEKDINNMAQHLRRLSKL-------------AHTHISPLI
GK275_WB            --------------------TEKGINNMAQHLRWLSKL-------------AHTHISPLI
GK278_GS            -------------------HSLSSLYGLYTILSSSSLLTKDN---LEA-DEAGDCLLTPL
GK278_P15           -------------------HSLSSLYDLYKMLSSS-LLLTKS---NLEADETGECLLTPL
GK278_WB            -------------------HSLSSLYDLYKALSSS-LLLTKS---NLEADETGECLLTSL
GK276_GS            --------------------RQSEQDAFVRAANAFLGQ-------------HHYNLLKYN
GK276_P15           --------------------RQSEQEAFVRAANNFLGN-------------HHYNLIKYN
GK276_WB            --------------------RQSEQEGFVRAANNFLGN-------------HHYNLIKYN
GK292_GS            --------------------DDSQISEIHRQALLLKSV-------------NHPLVLKVY
GK292_P15           --------------------DDAQVSEIHRQALLLKSV-------------NHPLVLKVY
GK292_WB            --------------------DDAQVSEIHRQALLLKSV-------------NHPLVLKVY
GK277_GS            -----------------SSEAQFMKLSMAWSSATRFLS-------------DTPSVLPLE
GK277_P15           -----------------SNGVQFRKLSMAWSSAARFLS-------------DTPSVLPLE
GK277_WB            -----------------SDGAQFRRLSMAWSSAARFLS-------------DTPSVLPLE
GK279_GS            --------------------HPSKSSPGDGRRDGQLLQ---------------PGIYWAL
GK279_P15           ------------------------------------------------------------
GK279_WB            --------------------HSSEGDSGNGRREGHLLQ---------------PGVYWDL
GK280_GS            -------------------------------LSLVKQL-------------SHRNLLNCF
GK280_P15           -------------------------------LSLIKQL-------------SHRNLLKCF
GK280_WB            -------------------------------LSLVKHL-------------SHRNLLRCL
GK281_GS            --------------------DDDEKAHLKTRLDLLLTV-------------RHQGMRLIY
GK281_P15           --------------------DDDEKAHLKTRLDLLLTV-------------RHQGMRLIY
GK281_WB            --------------------DDDEKAHLKTRLDLLLTV-------------RHQGMRLIY
GK282_GS            --------------------DEDIVFALTDELRYISYM-------------SNRCLQPIL
GK282_P15           --------------------NEDIVFALTDELRYISYM-------------NNRCLQPIL
GK282_WB            --------------------NEDLVFALTDELRYISYM-------------NNRCLQPIL
GK283_GS            --------------------SVEEREELIREYTQLLAL-------------QHDCILSVQ
GK283_P15           --------------------SAEERQELLKEYTQLLSL-------------RHDCLLSVQ
GK283_WB            --------------------SAEERQELLKEYTQLLTL-------------RHDCLLSVQ
GK284_GS            --------------------HKKDYTELLSFIQTYTAL-------------DHRGLVHYR
GK284_P15           --------------------HKKDYTELLSFIQIYTTL-------------DHRGLMRYR
GK284_WB            --------------------RKRAYTELLSFIQIYTAL-------------DHRGLMRYR
GK285_GS            --------------------LADDESPCFDDIDLWSQL-------------SHPCLLRIH
GK285_P15           --------------------LADGESPCFDDIDLWSQL-------------SHPCLLTIH
GK285_WB            --------------------LADGESPCFDDIDLWSQL-------------SHPCLLKIH
GK286_WB            --------------------GPSAEETLKEDIRFIDRL-------------KHPHISRIT
GK287_P15           --------------------PVYIRNLILYEYEMYAEL-------------QCPHMLQIL
GK287_WB            --------------------PVHIRNLILYEYEMYSEL-------------QCPHMLQIL
GK288_GS            -------------------LDSSTRIKTIVSFTELLAV-------------TSVV-LGTV
GK288_P15           -------------------SDSSARIKTIVSFTELLTV-------------TSVV-LGTV
GK288_WB            -------------------SDSSARIKTIVSFTELLTV-------------TSVA-LGTI
GK289_GS            --------------------TDQQAELICREADLAQKS-------------TFPGEMKYI
GK289_P15           --------------------TSHQVELIRHEATLAQKS-------------MFPGQMKYN
GK289_WB            --------------------TSHQIELIRYEAALAQKS-------------TFPGQMKYS
GK290_GS            --------------------CTSHYKMLKLDVDLLQKF-------------KHGRVARVL
GK290_WB            --------------------CTSHHKLLKLDIDLLQKF-------------KHNRIVRVL
GK291_GS            --------------------PKSSAQRVSAAYSLLSKL-------------SSPG-LAGC
GK291_P15           --------------------PKSGAQRISAAYSLLSRL-------------SSPG-LVGC
GK291_WB            --------------------PKSGAQRILAAYSLLSKL-------------SSPG-LVGC
GK293_WB            --------------------QCFVEKLVDDDTRMDLST-------------DSRNYYVLT
GK294_P15           --------------------------H-HRNV---RRI---------------------F
GK294_WB            --------------------------H-HRNV---RRI---------------------F
GK295_GS            --------------------QATTITAALERHRTLVLE-------------KNSVLLDCY
GK295_P15           --------------------HATTIIAALERYRSLVIE-------------KHSVLLDCY
GK295_WB            --------------------HATTIIAALEKYRSVVIE-------------KHSVLLDCY
GK296_GS            --------------------KTMELVDMELSIRHLPFV-------------INPYITKCF
GK296_P15           --------------------KTMELVDMELSIRHLPFV-------------TNPYITKCF
GK296_WB            --------------------KTMELVDMELSIRHLPFV-------------TNPYITKCF
GK297_GS            --------------------VQGSIAIDSGIFTALLSI-------------DHPCIAKIY
GK297_P15           --------------------VQGSILIDPGIFTALLAI-------------EHPCIAKTY
GK297_WB            --------------------VQDSIAIDPGIFTALLAI-------------EHPCIAKIY
GK298_GS            --------------------DPEIKQSISPTATALMRI-------------NNQHILRLY
GK298_P15           --------------------DPEIKQSISPTATALMRI-------------NNQHILRLY
GK298_WB            --------------------DPEIKQSISPTATALMRI-------------NNQHILRLY
GK299_GS            --------------------SSDEQHRFREYLELYRRC-------------NCGNLMRIY
GK299_P15           --------------------SSDEQHRFREYLELYRRC-------------NCNNLMRIY
GK299_WB            --------------------SSDEQHRFREYVELYRRC-------------NCNNLMRIY
GK300_GS            --------------------PAPAASTLRACSALIARL-------------DSPFLGKYL
GK300_P15           --------------------PAPSASSLRACSASIARL-------------DSPFLGKYI
GK300_WB            --------------------PAPSASSLRACPALIARL-------------DSPFLGKYI
GK300b_WB           --------------------PAPSASSLRACPALIARL-------------DSPFLGKYI
GK300c_P15          --------------------PAPSASSLRACSASIARL-------------DSPFLGKYI
GK301_GS            --------------------WPVPNARLKSCMDAYLKL-------------TCPHIIRIQ
GK301_P15           --------------------WPVPNARLKSCMDAYLQL-------------TCPHIVRIQ
GK301_WB            --------------------WPVPNARLRSCMDAYLQL-------------TCPHIIRLQ
GK302_GS            --------------------SLSLLSQLHLNISLTRTL-------------KHPNLMEYW
GK302_P15           --------------------SLSLLSQLHLNISLTRTL-------------RHPNLMEYL
GK302_WB            --------------------SLSLLSQLHLNISLTRTL-------------RHPNLMEYL
GK303_GS            --------------------KHFNRELCLARLMSFMGH-------------RHANHLTYR
GK303_P15           --------------------KHFNKELCLARLMSFMGH-------------RHANHLTYR
GK303_WB            --------------------KHFNKELCLARLMSFMGH-------------QHANHLTYR
GK304_GS            --------------------RRIRTEMLQSLTVLAPAL-------------KHPH-IIPQ
GK304_WB            --------------------RRTRTELVHSQTTLVPAL-------------RHPH-IIPQ
GK305_GS            --------------------RESSLLQFVNDPSCLHYI-------------KHPRLLRCY
GK305_P15           --------------------RESSLLQFVNDPPCLQYI-------------QHPRLLRCY
GK305_WB            --------------------RESSLLQFVNDPHCLQYI-------------QHPRLLRCY
GK306_GS            --------------------SSDMQIRILRTVRGCLNI-------------SSPFLASYI
GK306_P15           --------------------PPEVQAQITRAMRGCLNV-------------NNPYLASYV
GK306_WB            --------------------PPEVQIKIAHAMRDCLNI-------------TNPYLASYV
GK307_GS            --------------------TPAQRERLFTRATAARKM-------------DCQYVGQIA
GK307_P15           --------------------TPTQQEKLSARISAAQKM-------------VCQHVGQIV
GK307_WB            --------------------TPTQQERLSARISGARKM-------------VCQHVGQIA
GK308_GS            ---------------------IASPSSSTHMLKQVRSI-------------RSKFITHVH
GK308_P15           ---------------------IVSSGSSTQILKQVRSI-------------RSRFTTHIH
GK308_WB            ---------------------MASPGSSTQILKQVRSV-------------RSRFTTHIH
GK309_GS            ----------------------PYKEQLLHSCDTLLNV-------------DHPLLTRVV
GK309_P15           ----------------------PYKEQLLHSCDILLSI-------------DHPLLTRVV
GK309_WB            ----------------------PYKEQLLHSCNILLNI-------------DHPLLTRVV
GK443_GS            VAELSLEA---------RGRLVMSLDKLSDISIRLSET-------------PGSCLALHG
GK443_P15           VAELSLEA---------RRHLVMNLERLADIGSRLSEM-------------PGSCLALHG
GK443_WB            VAELSLEA---------RGRLVMNLERLADIGARLPKL-------------PGSCLALHG
GK413_GS            ------------------------------------------------------------
GK413_P15           --------------------------------------------------------VCIS
GK442_GS            --------------------EEGPKNELKQRYNTLKTF-------------RHEN-LRTY
GK442_P15           --------------------EEGPKRDLKQRYNNLKLF-------------RHEN-LRAY
GK442_WB            --------------------EEGPKRDLKQRYNNLKLF-------------RHEN-LRTY
GK444_GS            --------------------ESTVTKRLKDAYEQTKRI-------------DHANIFVYT
GK444_P15           --------------------ESAVMKQLKDAYEQTKRI-------------DHANIFLYT
GK444_WB            --------------------ESTVMKQLKDAYEQTKRI-------------DHANIFLYT
GK445_GS            --------------------EVKRRNSLLSDFKILQDL-------------DSRHLLKHK
GK445_P15           --------------------EATRKRSLLNDFKILQDL-------------NVHHFLKHK
GK445_WB            --------------------EAKRRSSLLSDFKILQDL-------------HTRHFLKYK
GK446_GS            --------------------DEAGRWLLQLDAQYICML-------------QHANLLSYR
GK446_P15           --------------------DETGRWLLQLDAQYICML-------------RHVNLLSYR
GK446_WB            --------------------DEAGRWLLQLDAQYICML-------------QHANLLSYR
GK448_GS            --------------------TSRTPTQIAYDLNILTDL-------------CHPFIQSPS
GK448_P15           --------------------TGRTPAQIAYDLSLLIDM-------------HHQYIESPS
GK449_GS            --------------------HRILWPSYRDVASHCLHY-------------HHNSIAIAS
GK449_P15           --------------------HRLLWPSYRDAASHCLHY-------------HHPSIAVTS
                                                                                

GK085_GS_GL4        AVRQEGD-----FVYIRMKRYAK----------SLDDTIKSYKRKKKE------------
GK085_P15_GL4       AVHEEGD-----FVYIRMQRYAK----------SLEDMIKMYKRKRKE------------
GK085_WB_GL4        AVHQEGD-----FVYIRMQRYAK----------SLEDTIKVYKRKRKE------------
GK091_WB_GL4        QVLTDEG-----FTYIVIDRHDS----------TLERPLAKHKRGRIP------------
GK092_WB_GL4        QVVEDEG-----LIYVVTDRQDK----------TLEHLLTEHKRRKTL------------
GK093_WB_GL4        QIIENEG-----FIYIVMDRHDK----------TLKRLLTKYKRKRNF------------
GK094_WB_GL4        QVVEDES-----FFYVVTDRHDK----------TLERLLTEHKRRKIP------------
GK095_WB_GL4        QVVEDEG-----LIYVVTDRHDR----------TLERLLTEHKRRKIP------------
GK096_GS_GL4        RVLWHED-----LLYIFMERYNQ----------SLDSVIKSYKRKNLL------------
GK096_WB_GL4        RVVWREG-----LLYIFMKRYSQ----------SLDSVIKIYKRKNLN------------
GK097_P15_GL4       QVLTAKD-----VVYICLPRYCW----------SLSAIIAISDMKNKY------------
GK097_WB_GL4        QVLTAKD-----VVYICLPRYCW----------TLSAIIAISDIKNKR------------
GK098_WB_GL4        QVVEDES-----FIYIVMNRHDK----------TLEQVFIDCKRRKIP------------
GK099_GS_GL4        SILEIDN-----VVYASIKAPLQ----------TLEALIKGAKESKSK------------
GK099_P15_GL4       SIFETSN-----VIYVSMERSPH----------TLETLIKEAKGSKRK------------
GK099_WB_GL4        SIFETSS-----VIYASMERPPC----------TLETLIKEAKDSKRK------------
GK100_WB_GL4        QVVEDEG-----FIYIVMNRHDK----------TLEQVFIDCKRRKTP------------
GK101_WB_GL4        QVIEDEG-----LIYVVTDRHDK----------TLERLLTEHKRRKIP------------
GK102_WB_GL4        QVIEDEG-----LIYVVTDRHSR----------TLDNLLTEHKRRKIP------------
GK103_WB_GL4        QVIEDEG-----LIYVVTDRHSR----------TLDNLLAEHKRRKNL------------
GK104_WB_GL4        QVIEDEG-----LIYVVTDCQDK----------TLERPLAEHKRRKIP------------
GK105b_GS_GL4       QVIKDDD-----LVYVIMNRYNG----------SLDRLITRCIRAHEP------------
GK106_WB_GL4        QVLTDEG-----FTYIVIDRHDS----------TLERPLAKHKRGRIP------------
GK107_GS_GL4        QVLRDGE-----LIYTIVDRYKE----------TVERMIIRHKRKIQP------------
GK107_P15_GL4       QVLCDGE-----LVYVVVDRYRE----------TVESMINRHKRKKQP------------
GK107_WB_GL4        QVLCDGE-----FIYVVVDCYRE----------TIESMINRHKRARQP------------
GK108_P15_GL4       QVIEYKG-----LIYVVMDRYDK----------TLERLIVKHKRKKSP------------
GK108_WB_GL4        QVIEYKG-----LIYVVTDRYNK----------TLEHLLAEHKRRKIP------------
GK108b_P15_GL4      ------------------------------------------------------------
GK109_P15_GL4       WALQAND-----FVYVSMWRYHE----------SLASMIVRHKRERRQ------------
GK109_WB_GL4        WALQAND-----FVYLSMWHYHE----------SLASLIVKHKREKRP------------
GK110_WB_GL4        QVIEHMN-----FVYFITDRYNK----------TLGRLLIEHMQMKSP------------
GK111_P15_GL4       QVIEHKG-----LIYIVTDRYDK----------TLEDLLVEYKQRKSS------------
GK111_WB_GL4        QVVEDDD-----FIYVVTDRHDK----------TLECLLTEHKRRKIP------------
GK111b_P15_GL4      QIVEEER-----FIYIVMDRYDK----------TLKDLLIEHKRRKTP------------
GK111b_WB_GL4       QVVEDDD-----FIYVVTDRHDK----------TLECLLTEHKRRKIP------------
GK111c_P15_GL4      QVVEDEG-----FIYIVMDRYDK----------TLEDLLTEHKRRRLP------------
GK111d_P15_GL4      ------------------------------------------------------------
GK112_P15_GL4       QIVEDEG-----LIYIVTDRHDK----------TLERFLTEHRRRKSP------------
GK113_P15_GL4       QVVEDEG-----LIYIVTDRHDK----------TLERLLIEHRRRKSP------------
GK113_WB_GL4        QVVEDEG-----LIYVVTDRHDK----------TLEQVFIDCKRRKTP------------
GK113c_P15_GL4      QVIEDEG-----LIYIVTDRHDK----------TLERLLTEHRRRKSP------------
GK113d_P15_GL4      QVIEDEG-----LIYIVTDRHDK----------TLERLLTEHRRRKSP------------
GK114_GS_GL4        QIIEDENGD---LIYIVMDRHDA----------SLETLIMRHRRRKEP------------
GK114_P15_GL4       QVVEDEG-----LIYIVTDRHDK----------TLERLLIEHRRRKSP------------
GK114_WB_GL4        QVVEDEG-----FIYIVMNRHDK----------TLEQVFIDCKRRKTP------------
GK114b_P15_GL4      QVIENDG-----LIYIIMNRHDR----------TLEQVFFEHRRRKSP------------
GK114c_GS_GL4       QIIEDENGD---LIYIVMDRHDA----------SLETLIMRHRRRREP------------
GK114e_GS_GL4       ------------------------------------------------------------
GK115_P15_GL4       QVIEN-GS----FIYVIMDRYSK----------ALDSFLTEHKRREAR------------
GK115_WB_GL4        QVIED-GC----LVYVTMDRYSS----------SLDRFITEHKRMDVY------------
GK116_WB_GL4        QVI-K-GND---LVYIVMDRHSR----------TLNDLVIECKQGDRP------------
GK117_WB_GL4        QVVEDEG-----LIYVVTDRHDS----------TLEHLLAEHKQRKIP------------
GK118_WB_GL4        QVVEDDD-----FIYIVTDHHDS----------TLERPLAKHKRGRIP------------
GK119_WB_GL4        QVVEDEG-----LIYVVTDRHDK----------TLEHLLAEHKRRKTP------------
GK120_WB_GL4        QVVEDEG-----LIYVVMDRHDK----------TLERLLAEHKRRKNL------------
GK121_WB_GL4        QVIEDEG-----LIYVVTDRHSR----------TLDNLLAEHKRRKNL------------
GK122_WB_GL4        QVVEDEG-----LIYVVIDRHDK----------TLERLLTEHKRRKTL------------
GK123_P15_GL4       QVVEDEG-----FIYVVTDRHDK----------TLEDLLAEHRRRKSP------------
GK123_WB_GL4        QVIEDEG-----LIYVVTDRHSR----------TLDNFLTEHKRRKIP------------
GK124_WB_GL4        QVVEDEG-----LIYVVIDRHDK----------TLERLLTEHKRRKTL------------
GK126_WB_GL4        QVVEDGG-----FIYVVTDRHDK----------TLERLLTEHKRRKTL------------
GK127_WB_GL4        QVVEDEG-----LIYVVTDRHDR----------TLERLLTEHKRRKIP------------
GK129_WB_GL4        QVLTDEG-----FTYIVIDRHDK----------TLERLLIEHKRRKTL------------
GK133_WB_GL4        RAFVCNS-----LLYCRTKRYNR----------PFEHKRKQNLRESCR------------
GK135_WB_GL4        QVVEGEG-----LIYVVMNRHDK----------TLERLLTEHKRRKIP------------
GK140_WB_GL4        QVIEDEG-----LIYVVTDRHDK----------TLERLLTEHKRRKIP------------
GK143_WB_GL4        QVLTDGN-----TILVVTDRCCG----------DLRQFITDYRDIHEP------------
GK148_WB_GL4        QVLTDGN-----TILVVTDRCCG----------DLRQFITDYRDIHEP------------
GK144_WB_GL4        QVLTDGN-----TILVVTDRCCG----------DLRQFITDYRDIHEP------------
GK144b_GS_GL4       ------------------------------------------------------------
GK144b_P15_GL4      QALRDAR-----STFVVMDRCDG----------CLEQMVTERARANSP------------
GK145_WB_GL4        QVLTDGN-----TILVVTDRCCG----------DLRQFITDYKDIHEP------------
GK146_P15_GL4       RIIRDRN-----TAFIIMDRHCG----------DLQQLIANYRETHKP------------
GK146_WB_GL4        KIIKSRN-----TIFIIMDRRCG----------DLQQLITNYRETHKP------------
GK147_GS_GL4        KVVRSGN-----VIFIIADYCDR----------DLEQFIADRRIACKS------------
GK147_P15_GL4       RLLRSGS-----VIFIVADHCGR----------GLGQFIADHRVACEP------------
GK147a_P15_GL4      RLLRREN-----VIFIVADHCGR----------GLGQFIADHRVACEP------------
GK147b_P15_GL4      RLLRRGN-----VIFIVADHCGC----------SLGQFIADHRVACEP------------
GK147e_GS_GL4       ------------------------------------------------------------
GK149b_P15_GL4      QVLADDD-----ALLIIMDRCCG----------GLRQFIADYRDIREP------------
GK149c_P15_GL4      QVFTDDD-----AILVITDRCCG----------DLRQFIADYRDIREP------------
GK149d_P15_GL4      QVLADGN-----TILAVTDRCCG----------DLRQFIADYRDIREP------------
GK400_WB_GL4        QVIEDEG-----FIYIVMNRHDK----------TLEQVFIDCKRRKTP------------
GK400b_P15_GL4      QVIEDEG-----LIYIVTDRHDK----------TLERLLIEHRRRKSP------------
GK400d_P15_GL4      QVVEDEG-----LIYIVTDRHDK----------TLERLLTEHRRRKSP------------
GK400e_P15_GL4      QVIWDED-----LVYIVMDRRDK----------TLERLITEHKRRKVP------------
GK402b_P15_GL4      QVIRNES-----HIFIVMDRYHW----------DLEKLITAHRRANKP------------
GK404_GS_GL4        KIIPAPG-----FLYVTMPRCDK----------SAEQILRACKRKQQR------------
GK410_GS_GL4        ------------------------------------------------------------
GK418_P15_GL4       QVVWDEG-----LVYIVMDRRDK----------TLESLISEYKQKRIP------------
GK455_GS_GL4        ------------------------------------------------------------
GK459_GS_GL4        QVVEDGS-----FIYIIVNRYSR----------TLDGLLIEHKRARTL------------
GK419_GS_GL4        QIIRSND-----FIFIVMDRYSS----------DLDKFITDHKKDSEP------------
GK420_WB_GL4        QVIEQRP------IFVIMDRHHG----------DLQKFITAYRAARKP------------
GK421_WB_GL4        QVIXEQR-----PIFVIMDRHHG----------DLQKFITAYRAARKP------------
GK422_GS_GL4        QVLANGD-----FLYIIMDCYHE----------DLKEFIAKYRKNREP------------
GK423_GS_GL4        QVLANGD-----FLYIIMDRYYG----------DLKEFIAKYRKNRKS------------
GK454_P15_GL4       -----------------MDRYHW----------DLQRLITAHRRTKKP------------
GK456_GS_GL4        QVLTKGE-----FFYVVMDRYDG----------DLQQFIADHRRTQKP------------
GK424_WB_GL4        GELLGKG---------PSESSDAK-----------AVFDNEWRPDLDT------------
GK426_WB_GL4        DNEWRPD------LGTITDEFVRT---------VIEKIILDPAEQSTA------------
GK427_WB_GL4        RPLHRHR-------YGLLGSVP-------------QDVVADCARTGNP------------
GK436_P15_GL4       QVVKDEG-----LIYVVTDRHQMPSPMFP--DKTLERLLTEHKRRRLP------------
GK437_GS_GL4        QIIEDEVEE---AVHVVMDRYYG----------DLKECIADHTRNHKS------------
GK452_GS_GL4        -------------MARQDT--------------ALEALIMKHRRKKEP------------
GK457_P15_GL4       QVVEHKG-----LIYIVMDRYDK----------TLKDLLIEHRRRKSP------------
GK458_P15_GL4       QVIRNES-----HIFIVMDRYHW----------DLEKLITAHRRANKP------------
GK453_GS_GL4        QVVRDNE-----TFYLRMRRYKS----------SLEQVIKSFKRRRIA------------
GK438_P15_GL4       ------------------------------------------------------------
GK451_GS_GL4        QALRDGE-----TIYIIMNRHQR----------TVENMLVRHKRTKHP------------
GK432_GS_GL4        QVLAKGE-----FFYVVMDRYSS----------DLDKFIAKYRKNRES------------
GK433_GS_GL4        QVIEDGD-----FFYVVMDRYHG----------DLQQFIADHARTREP------------
GK434_WB_GL4        QVVEDGG-----FIYVVMDRHDK----------TLERLLAKHKRWKNP------------
GK450_WB_GL4        RMLRDAHS-----IVIVMDRWDR----------CLKXVIADCARTGNP------------
GK428_WB_GL4        HGPLGSVP---------------------------QDVIADCARTGNP------------
GK430_WB_GL4        ALPGAQRR----LICLHRHGPLGS---------VPQDAITDCARTDNP------------
GK431_WB_GL4        ------------------------------------------------------------
GK416_GS_GL4        QVIEDGN-----FFYVVMDRYHG----------DLQHFITDHRKASEP------------
GK417_P15_GL4       QAIRDES-----HIFIIMYRYHW----------DLQRLITAHRRTNKP------------
GK147b_GS_GL4       ------------------------------------------------------------
GK147c_GS_GL4       ------------------------------------------------------------
GK147d_GS_GL4       ------------------------------------------------------------
GK415_WB_GL4        QVIXEQR-----PIFVIMDRHHR----------DLQKFITAYRAARKP------------
GK411_GS_GL4        ------------------------------------------------------------
GK412_GS_GL4        WTLHSNG-----FIYIGMKRYYS----------TLSSLIIKHKREKKL------------
GK414_P15_GL4       QVVEDEG-----LIYVVTDRHDK----------TLERLIVEHRRRRSP------------
GK400f_P15_GL4      QVVEDEG-----FIYIVTDRHDK----------TLEGLLIEHRRRKSP------------
GK402_P15_GL4       XALRDAR-----SIFVVMDRCDG----------CLEQMVTERARANSP------------
GK149e_P15_GL4      QVLADGN-----TILAVTDRCCG----------DLRQFIADYRDIREP------------
GK149g_P15_GL4      QVLADDD-----ALLIIMDRCCG----------GLRQFIADYRDIREP------------
GK155_WB_GL4        QVLTDGN-----AILVVTDRCCG----------DLRQFITDYRDIHEP------------
GK149_P15_GL4       QVLADGN-----TILAVTDRCCG----------DLRQFIADYRDIREP------------
GK149_WB_GL4        QVLMDDN-----TILVVTDRCCG----------DLRQFITDYRDIHEP------------
GK147_WB_GL4        QVLTDGN-----TILVVTDRCCG----------DLRQFITDHRDIHES------------
GK084_GS_GL1        QVIKTDT-----FTYIRMRRYAK----------SLSEVIVPMHRKNHK------------
GK084_P15_GL1       QVIKTDT-----FTYIRMRRYAK----------SLSEVIVPMHRKNQK------------
GK084_WB_GL1        QVIKTDT-----FTYIRMRRYAK----------SLSEVIVPMHRKNQK------------
GK086_WB_GL1        RVVRHEG-----YIYVEMRRYAG----------SLDGAIRSLRRRRQL------------
GK087_GS_GL1        CAYKSDN-----AIYIIMTRCAS----------SLDSVLKAYKRSNKS------------
GK087_WB_GL1        GIYKSNN-----AIYMTMARYAC----------SLESTVRAYKRTNRS------------
GK087b_GS_GL1       CAYKSDN-----AIYIIMTRCAS----------SLDSVLKAYKRSNKS------------
GK088_GS_GL1        RVLRHEG-----YVYIEMRRYAG----------SLDGLIRGLRRRRQL------------
GK088_P15_GL1       RVVRHEG-----YIYIEMRRYAG----------SLDGAIRGLRRRRQL------------
GK088_WB_GL1        RVVRHEG-----YIYVEMRRYAG----------SLDGAIRSLRRRRQL------------
GK088b_WB_GL1       RVVRHEG-----YIYVEMRRYAG----------SLDGAIRSLRRRRQL------------
GK158_P15_GL1       RTFRVSG-----YLYLQVARYHG----------SLESFIRLCRRRRQL------------
GK158_WB_GL1        RAFRVSD-----YLYLQVTRYHG----------SLESLMRLYRRRKQS------------
GK159_GS_GL1        EVLEND------VCICLRMKRYDT---------SLDAICRSYRRRKQA------------
GK159_P15_GL1       GVFETDI-----SVYLKMKRYGT----------SLDAICRSYRRKKQT------------
GK159_WB_GL1        GVLETD------ISVYLRMKRYGT---------SLDAICRSYRRKKQT------------
GK160_GS_GL1        SPVECDG-----YLYIPVSRYST----------SLEAMMRTYRLRKLQ------------
GK160_P15_GL1       VPIEHDG-----YLYIQMDRYYT----------SLETMMRTSRLKRLQ------------
GK160_WB_GL1        FPIEHDG-----YLYVQMDRYCT----------SLETMIRTSRLRRLQ------------
GK178_GS_GL1        AIKRTDQ-----FFFIVMKYYPK----------SLDQLIRTAIRSNES------------
GK178_P15_GL1       AIEKTDQ-----FFFVVMRYYPK----------SLDQLIKAAIRSNES------------
GK178_WB_GL1        AIEKTDQ-----FFFVVMKYYPK----------SLDQLIKTAIRSDKS------------
GK202_GS_GL1        QIVRSER-----YLYIRMPYYPE----------TLRDLITSHATSRTC------------
GK202_P15_GL1       QIVCGER-----YLYIRMTYYPE----------TLRDIITSHTSSGKC------------
GK202_WB_GL1        QIVRGER-----YLYIRMTYYPE----------TLRDIITSHTSSGKC------------
GK213_GS_GL1        KVLRDDR-----CICIIMDRYKC----------SLDAFLRNRRRKNIP------------
GK213_P15_GL1       KVVKDDN-----CVCIVMDRYDC----------SLDVFLREHRRKGVP------------
GK213_WB_GL1        KVIKDDK-----CICIVMDRYDC----------SLDVFLRERRHKGVP------------
GK435_GS_GL1        QIVSSPH-----TLYIVMDRYYG----------SLDLLIRVLRHKKQV------------
GK169_GS_GL2        DRFVERENA---KMFIVMEYCENG---------DLAKYIKRHKTDRRY------------
GK169_P15_GL2       RRYQDKAAT---LIYIVMDYCSKG---------DLSDYVKMHKKTNQY------------
GK169_WB_GL2        DRFVERENA---KMFIVMEYCENG---------DLAKYIKRHKTDRRY------------
GK170_GS_GL2        DRFVERENA---KMFIVMEYCENG---------DLAXYIKRHKTDRRY------------
GK170_P15_GL2       DRFVERENA---KMFIVMEYCENG---------DLARYIKRHKTDRRY------------
GK170_WB_GL2        DRFVERENA---KMFIVMEYCENG---------DLARYIKRHKTDRRY------------
GK170b_P15_GL2      DRFVERENA---KMFIVMEYCENG---------DLARYIKRHKTDRRY------------
GK171_GS_GL2        RRYQDKAAT---LIYIVMDYCSKG---------DLSDYVKMHKKTNQY------------
GK171_P15_GL2       RRYQDKAAT---LIYIVMDYCSKG---------DLSDYVKMHKKTNQY------------
GK171_WB_GL2        RRYQDKAAT---LIYIVMDYCSKG---------DLSDYVKMHKKTNQY------------
GK171b_GS_GL2       RRYQDKAAT---LIYIVMDYCSKG---------DLSDYVKMHKKTNQY------------
GK171b_P15_GL2      RRYQDKAAT---LIYIVMDYCSKG---------DLSDYVKMHKKTNQY------------
GK214_GS_GL3        DTFQNVASG---EQYIAMELCEK----------SLKDLILECRRSQKN------------
GK214_P15_GL3       ETFQNAASG---EQYVAMELCER----------SLKDLILECRRSQKH------------
GK214_WB_GL3        ETFQNAAAG---EQYVAMELCER----------SLKDLILECRRSQKH------------
GK219_GS_GL3        LQTYDAATN---CYLIEMECYDRG---------NLKAYIQEYRRNKID------------
GK219_P15_GL3       LQTYDAATN---CYLIEMECYDRG---------NLKAYIQEYRRNKID------------
GK219_WB_GL3        LQTYDATTN---CYLIEMECYDRG---------NLKAYIQEYRRNKID------------
GK247_GS_GL3        RVLRDPEVG---HVYLEIEYCNGG---------TLEEFIMQHRRRQEP------------
GK247_P15_GL3       HVLRDPEVA---HVYLEMEYCNGG---------TLEEFIMQHRRRQEP------------
GK247_WB_GL3        RVLRDPEIE---HVYLEMEYCNGG---------TLEEFIMQHRRRQEP------------
GK254_GS_GL3        TTHFDETSG---QLYIEMEYCPGG---------SLLDLIKSQRVKKQP------------
GK254_P15_GL3       TTHFDKASG---QLYLEMEYCPGG---------SLSDLIKSQRVKKQP------------
GK254_WB_GL3        TTHFDKESG---QLYLEMEYCPGG---------SLSDLIKSQRVRKQP------------
GK141_GS            GSFVDDEQA---CTFLISRGIGQ----------SLYEYSEELCFLQTY------------
GK141_P15           EAFVDDEQA---CTFLISRGVGQ----------SLYEYNEELCFLQVN------------
GK141_WB            EAFVDDEQE---CIFLISRGAGQ----------SLYEYSEELCFLQVN------------
GK072_GS_Nek1       ESFKEDG-----FLYIAMTYCEHG---------ELTSLIKKHHKSQMH------------
GK072_P15_Nek1      ESFKEDG-----FLYIVMTYCEHG---------ELTSLIKKHHKSQMH------------
GK072_WB_Nek1       ESFKEDG-----FLYIAMTYCEHG---------ELTSLIKRHHKSQMH------------
GK162_GS            STIHDQDAS---VVFIINEYCGKG---------DLTKYIRTYRQKKEN------------
GK162_P15           STIHDQDAS---VVFIINEYCGKG---------DLTKYIRTYRQKKEN------------
GK162_WB            STIHDQDAS---VVFIINEYCGKG---------DLTKYIRTYRQKKEN------------
GK163_GS            DVVIDEAEK---VIYIFTEFCNKG---------DLFQLIDKHRYPRTN------------
GK163_P15           DVVIDEVEK---VIYIFTEFCNKG---------DLFQLIDKHRYPRTN------------
GK163_WB            DVVIDEVEK---VIYIFTEFCNKG---------DLFQLIDKHRYPRTN------------
GK164_GS            DVFYDPQEN---KAYLVMDYHERC---------CLADIIVFYHSHKKT------------
GK164_P15           DVFYSSQEN---KAYLVMDYHERC---------CLADIIVFYHSHKRY------------
GK164_WB            DVFYDSQEN---KAYLVMDYHERC---------CLADIIVFYHSHKKY------------
GK164b_GS           DVFYDPQEN---KAYLVMDYHERC---------CLADIIVFYHSHKKT------------
GK165_GS            RTILGEESK---EIYLLTEYCGKG---------DLLKFVKEY--PQKI------------
GK165_P15           RTILGEESK---EIYLLTEYCGKG---------DLLKFVKEY--PQKI------------
GK165_WB            RTILGEESK---EIYLLTEYCGKG---------DLLKFVKEY--PQKI------------
GK166_GS            NVYKDPSND---VYYMLMEFCDKG---------DLSDLIKQYRRARKD------------
GK166_P15           NVYKDPVNE---VYYMLMEFCDKG---------DLSDLIKQYRRARKD------------
GK166_WB            NVYKDPVNE---VYYMLMEFCDKG---------DLSDLIKHYRRARKD------------
GK167_GS            SATHDEDAM---EIRMFSEFCSGG---------DLHAYVQKLDK-GEY------------
GK167_P15           SATHDEDAM---EIRMFSEFCSGG---------DLHAYVQKLEK-GEY------------
GK167_WB            SATHDEDAM---EIRMFSEFCSGG---------DLHAYVQKLEK-GEY------------
GK168_GS            HVYHSEERK---EYHIIMDLCEGG---------DLRQFIDRRQRMQTP------------
GK168_P15           HVYHSEERK---EYHIIMDLCEGG---------DLRQFIDKRHRMQTP------------
GK168_WB            HVYHSEERK---EYHIIMDLCEGG---------DLRQFIDKRQRMQTS------------
GK172_GS            DVYYNDAKN---LGHFVMEYHERC---------CLMDVILFYRMKERV------------
GK172_WB            DVYYNDTKN---LGHFVMEYYERC---------CLMDVILFYRMKERV------------
GK058_GS            NIYASNL-----SLFIEMKLMEGR---------SLSDYLLFHRRHGS-------------
GK058_P15           NIYISNR-----SIFIEMKLMKGR---------SLSDYLLTHRRHGN-------------
GK058_WB            SIYVTSR-----SIFIEVELMKGK---------SLSDHLLAHRRHGN-------------
GK173_GS            SVSFDPGSA---LITVESPMYRC----------SLEKLVTGT--NGKG------------
GK173_P15           SVRFTSGAA---LITVESPMYHC----------SLETLVAQT--GGKG------------
GK173_WB            SVSFDPGAA---LITVESPMYHC----------SLETLVSQT--GREG------------
GK174_GS            EVYVTPGE----HCLLEMEFCEHG---------SLVDVLEDLYNRREY------------
GK174_P15           EAYVIPGE----RCLLEMELCENG---------ALVDVLDDLYKRKEH------------
GK174_WB            EAYVIPGE----RCLLEMELCENG---------ALIDVLDDLYKRKEH------------
GK175_GS            HYSNDDASA---LLTMGIPYGVN----------TLYDVMMAKFQAYQS------------
GK175_WB            HYFNDDASA---LLTMGLPYGVN----------TLYDVMMAKAQSYSN------------
GK175b_GS           HYSNDDASA---LLTMGIPYGVN----------TLYDVMMAKFXAYQS------------
GK176_GS            SYTVNEETG---YAYIELDYCPGG---------SLADLFKKQRRLIQQ------------
GK176_P15           NYTVNEETG---YAYVELDYCPGG---------SLADLFKKQRRLIQQ------------
GK176_WB            NYTVNEETG---YAYVELDYCPGG---------SLADLFKKQRRLIQQ------------
GK177_GS            KLTPGIATG---RLYLPMTFVRGG---------SLRDWITERKEAKNP------------
GK177_P15           KLTPGIATG---RFYLPMTFVRGG---------SLRDWMVERKESKTP------------
GK177_WB            KLTSGIATG---RFYLPMTFVRGG---------SLRDWMVERKESKTP------------
GK179_GS            EAYHEED-----YLYILMPIYSRG---------DLTTYC-----KKNT------------
GK179_P15           DAYHEGD-----YLYILMPIYSHG---------DLVAYR-----KKKN------------
GK179_WB            DAFHEGD-----YLYILMPIYSHG---------DLVAYR-----KKKT------------
GK180_GS            RVFQCPGSG---TIYLTRELC-KE---------PLGCFIQSYRESCLA------------
GK180_P15           RVFQCPGSG---TIYLIRELC-KE---------PLGCLIQNYRDSCLN------------
GK180_WB            RAFQCPGSG---TIYLIRELC-KE---------PLGHLIQSYRDSCLD------------
GK181_GS            ETYTTETD----HFYITSDYLPQG---------SLRDEIAARKYDNAP------------
GK181_P15           ETYTTETD----HFYITSDYLPQG---------SLRDEIAARKYDNSP------------
GK181_WB            ETYTTETD----HFYITSDYLPQG---------SLRDEIAARKYDNSP------------
GK182_GS            EAYDDRANK---EFGIIMDIFTKG---------DLHSYINRKRVNRAS------------
GK182_P15           EAYDDHESK---EFGIIMDIFTKG---------DLHSYINKKRVTKTS------------
GK182_WB            EAYDDHENK---EFGIIMDIFTKG---------DLHSYINKKRVTKAS------------
GK183_GS            SIRRDE------YYYLLEMELCDQ---------SLEDVIRSQHYLGCP------------
GK183_P15           AIRRDE------YYYLLEMELCDQ---------SLEDVIRSQRYLGHP------------
GK183_WB            TIRKDE------YYYLLEMELCDQ---------SLEDVIRSQRYLGYP------------
GK184_GS            YTFVDHDSL---VLYIVLPFLEAK---------TLQTTIELAKADRTY------------
GK184_P15           YTFVDHDSL---VLYIVLPFLEAK---------TLQTAIESAKTDQTY------------
GK184_WB            YTFVDHDSL---VLYIVLPFLGAK---------TLQAAIESAKTDQTY------------
GK185_GS            DVYHNKPAR---KVVVITERSPSH---------ELADLITTYKSSNTP------------
GK185_P15           DVYHNRPAR---KVVVITERSPSH---------ELGDLITAYKSSGTL------------
GK185_WB            DVYHNKPAR---KVVVITERSPSH---------ELADLITNYKSSGTL------------
GK186_GS            EIIYDQEAQ---KVYVITELNSHN---------NLRYMIDAYWKSREQ------------
GK186_P15           EVIYDQEAQ---KVYVVTELNSHN---------NLRYMIDAYWKSREQ------------
GK186_WB            EIIYDQEVQ---KVYVVTELNSHN---------NLRYMIDAYWKSREQ------------
GK187_GS            SATSDARRH---AYYLVMEEC-VG---------NLENLVQYYRLHEEI------------
GK187_P15           SATSDARRH---AYYLVMEEC-VG---------SLENLVQYYRLHEEI------------
GK187_WB            SATSDARRH---SYYLVMEEC-VG---------NLENLVQYYRLHEEI------------
GK188_GS            EFFDDTENE---ILYIVMDFYERG---------DLSKLIRESRKKKTP------------
GK188_P15           EFFDDTENE---ILYIVMDFYERG---------DLSKLIRESRKKKTP------------
GK188_WB            EFFDDTENE---ILYIVMDFYERG---------DLSKLIRESRKKKTP------------
GK189_P15           ----EPD-----GVLLEAEWCPDG---------SLAGLLRRQRRAG-P------------
GK189_WB            PAVSEPD-----AVLLETEWCPDG---------SLAGLLRRQRRAG-P------------
GK190_GS            DVTIEQPFQ---QLLLEMELCNGG---------SLQDTIKKMRTDGSV------------
GK190_P15           DVTIEQPFQ---QLLLEMELCNGG---------SLQDVIKKMRSDGTS------------
GK190_WB            SVTIEQPFQ---QLLLEMELCNGG---------SLQDVIKKMRSDGTS------------
GK191_GS            TQMHRDF----------ADFRDPL---------TLHRFLANRRLSSEP------------
GK191_P15           TSIHKDF----------IDFRDSL---------TLQRYLSERKRSRDP------------
GK191_WB            TSMHRDF----------TDFEDSL---------TLQRYLTNRRLSREP------------
GK192_GS            NTYEDQDCQ---TLSVVMDYLPLG---------SLAAEMDRRTIHHSP------------
GK192_P15           NIYEDQDCQ---TLSVVMDYLPLG---------SLAAEMDRRTIHHSP------------
GK192_WB            NVYEDQDCQ---TLSVVMDYLPLG---------SLAAEMDRRTIHHSP------------
GK193_GS            ASFGDSEAD---VHYMETELCANG---------SLRELICYYRNLNNS------------
GK193_P15           ASFGDPEAD---VHYMETELCANG---------SLRELISCYRSLATS------------
GK193_WB            ASFGDPEAD---VHYVETELCAGG---------SLRELINYYRGLATS------------
GK194_GS            MVGTNSR-----LLLIKMPAYAE----------SLHTRMRDCQRSNKT------------
GK194_P15           MFGTNSR-----LLLIKVPAYAN----------SLHNEMRKCQRDKRK------------
GK194_WB            MFGTNSK-----LLLIKIPAYTN----------SLHNEMRKRQRDKRE------------
GK195_GS            NVYADVDDS---YVYIEXEPINX----------TLRDYTQQYISDKGK------------
GK195_WB            NVYADVDDL---YVYIEMEPVNC----------TLKDYAKQHISAQSK------------
GK195b_GS           ------------------------------------------------------------
GK196_GS            SVLHDHVGQ---RYLLFMEQIKQE---------TLSQYIERRKRLDRGSH----------
GK196_P15           SVLHDHAGQ---RYFLFMEQIKQE---------TLGQYIRRRKALDRV------------
GK196_WB            SVLHDRAGQ---RYFLFMEQVKQE---------TLSQYIRRRKALDRGSH----------
GK197_GS            TVFVLAKRK---LAYIITPDLGDH---------SLAQLIRNAKRQQTP------------
GK197_P15           TVFVFAKRK---LAYIVTPDLGDC---------SLAQMIRTARRQKTS------------
GK197_WB            TVFVLAKRK---LAYIVTPDFGDC---------SLAHLIHTARRQQTS------------
GK198_GS            DVIHDKPCE---TYYIVMPFYRFY---------DLGTQICRKIEDGSR------------
GK198_P15           DVIHDKPYQ---TYYIVVPFYRFC---------DLGAQICKKIEEGSR------------
GK198_WB            DVIHDKPCQ---TYYIIMPFYRFY---------DLGTQICKKIEEGGR------------
GK199_P15           SVYNNPLTS---TWHTVVELFDNG---------DLATMISEYNQANVR------------
GK199_WB            SVYNNPLTS---TWHTVIELFDNG---------DLATMISEYSQANVR------------
GK200_GS            EIIHDKASE---VLYVIMEFCTNG---------DLSSIMMNAKRAGNH------------
GK200_P15           EIIHDKASE---VLYVIMEFCTNG---------DLSSIMMNAKRAGNY------------
GK200_WB            EIIHDKASE---VLYVIMEFCTNG---------DLSSIMMNAKRAGNY------------
GK201_GS            GYAQEST-----TGLIAFEHLQHG---------DLQKQLHRYKALSKT------------
GK201_P15           GYAQEGT-----TGLIALEHLQHK---------DMQKQMQRYKGISKT------------
GK201_WB            GYAQEGT-----TGLIALEHLQHK---------DMQRQMQRYKKLSKT------------
GK203_GS            YILNDKDNC---RYYLLMDYFSKS---------SLGYQLVKRKETGAR------------
GK203_P15           YVLNDKENC---RYYLLMNYFSKS---------DLGYQLVRRKETNAR------------
GK203_WB            YILNDKENC---RYYLLMSYFSKS---------DLGYQLVKRKETHAR------------
GK204_GS            TLQYYASYA---TYEITHPYCVGG---------SLEMLLHERQSTNTP------------
GK204_P15           ALQYYASHA---TYEITHPYCAGG---------SLETLLYERRSNATP------------
GK204_WB            SLQYYASHA---TYEITHPYCVGG---------SLETLLYERRSSTTP------------
GK205_GS            EVFDDTNEQ---SYSILMDYYKNG---------DMLEFMKSYKKFGKH------------
GK205_P15           EVFDDVDEN---SYSIIMDYYKNG---------DMLKFLTDHKKYGKK------------
GK205_WB            EVFDDVDEN---SYSIIMDYYKNG---------DMLKFLTDHKKHGKK------------
GK206_GS            LALHQSGDN---VLLIEMELCSGG---------SLDDMIKDASRGNEM------------
GK206_P15           LALHQRGDN---VLLIEMELCPDG---------SLDDMIKGASRGNEM------------
GK206_WB            LALHQRGDN---VLLIEMELCPDG---------SLDDMIKEASRGNEL------------
GK207_GS            RCEYSSEIR---AFYLEVPRCRN----------TLLDKLNDCRKSGTS------------
GK207_P15           HYEYDSGIQ---AFYIETPRCES----------TLLSKLSDHRKAGTS------------
GK207_WB            HYEYNPDIR---AFYIETPRCES----------TLLSKLSDHRRAGTS------------
GK208_GS            DFLDDKDRE---TYYIISETGGFT---------TAADLIAFSRNNNSF------------
GK208_P15           DFLNDKDRE---IYYIISETGSFT---------TAGDLMQFSKNNNSF------------
GK208_WB            DFLDDKDRE---TYYIISETGSFT---------TAGDLVRFSRNNNSF------------
GK209_GS            NTVITPETH---TIYIIMEPCLG----------TLGTAIQVMGAYGRQ------------
GK209_P15           NTIIAPETY---TIYIIMEPCLG----------TLGTAIQVMGAYGQQ------------
GK209_WB            NTIIAPETY---TIYIIMEPCLG----------TLGTAIQVMSAYGQQ------------
GK210_GS            EIVWEESSS---RLFVLQNIDKLV---------PLSVLVD----AGEK------------
GK210_P15           EIVWDESSS---QLYILQNINKLV---------PLSVLIE----ASEK------------
GK210_WB            EIVWDESSS---QLYILQNINKLV---------PLSVLVE----ASEK------------
GK211_GS            LAVEKRG-----TYIYVAECCPAS--------STVRTLIESARSLKRY------------
GK211_P15           AAEKRST-----CIHVAECCMELR---------TVQTLIESAKSIRRY------------
GK211_WB            AVEKRGA-----CIYVAECCAELK---------TVRTLIESARTIKRY------------
GK212_GS            EVFNEIPG----KILLSMEFLESG---------SLSNLIDKYHQCRQN------------
GK212_P15           EVFNEIPG----KIMLSMEFLESG---------SLSNLIDKYHQCRQN------------
GK212_WB            EVFNEIPG----KIMLSMEFLESG---------SLSNLIDKYHQCRQN------------
GK215_GS            FKIDQGIAN---KYFIHSEYCELG---------SLESELLQRRKDSEY------------
GK215_P15           FKIDQGIAN---KCFIHSEYCELG---------SLESELVQRHEDGEY------------
GK215_WB            FKIDQGIAN---KCFVHSEYCELG---------SLELELVQRREDGEY------------
GK216_GS            QILTDDT-----CVYAVLDYYPK----------YLHDVLSTRKAHNMT------------
GK216_P15           QILVDSSTC---CVYAILDYYPK----------YLLDVLNNRKAYGTA------------
GK216_WB            QIVVDSSAC---CVYAILDYYPK----------YLLDILNSRKAYGTA------------
GK217_GS            DIQRAAEES---RYFISMELCNC----------DLHDFIRAFRHKRRR------------
GK217_P15           DIQRATEES---RYFISMELCNC----------DLHDFIRAFRHKRRR------------
GK217_WB            DIQRATEES---RYFISMELCNC----------DLHDFIRAFRHKRRR------------
GK218_GS            EAHLDS-NM---TGYIFMELAIS----------DMSCFSRTRATTYTP------------
GK218_P15           EAHLDN-NM---TAYLFMELAIS----------DLSGLSKTCATAYAP------------
GK218_WB            EAHLDN-NM---TAYLFMELAIS----------DLSSLSRTCAAAYAP------------
GK220_GS            DIFYAPYKS---TFTLVAEYLPQ----------SLYSVVEDGYCSGKR------------
GK220_P15           DIFYAPYKS---TFTLVTEYLPK----------SLYSVVEDGYCNGKR------------
GK220_WB            DIFYAPYKS---TFTLVTEYLPR----------SLYSVVEDGYCNGKR------------
GK221_GS            RIWPQEDED---RLLIEIEYFQGE---------QLSTLLNKHAEQQKP------------
GK221_P15           RIWPKKEN----RLLVETEYLRGE---------NLSALLNKHIEQQIL------------
GK221_WB            RIWPRKED----RLLVETEYLQGE---------NLSALLDRHIKQQNP------------
GK222_GS            ELYDDTERD---VLYIIMELFDRG---------DLKNFIKNLRIQLLC------------
GK222_P15           ELYDDTERD---VLYIIMELFERG---------DLKNFIKNLRIQLLC------------
GK222_WB            ELYDDTERD---VLYIIMELFERG---------DLKNFIKNLRIQLLC------------
GK223_GS            EPLIDYESG---HIEVELEYMPGG---------TLEQYLVGK--HGCQ------------
GK223_P15           EPMIDWASG---HIEVEMEYMSGG---------TLEQYLIGK--HGCQ------------
GK223_WB            EPMIDWESG---HIEVEMEYMPGG---------TLEQYLVGN--HGSQ------------
GK224_GS            EVLHDKPGK---TYRIIMPYYELQ---------DLQTYTEMLREDGKV------------
GK224_P15           EVLHDKAGK---TYRIIMPYYELQ---------DLQTYTEMLREDGKV------------
GK224_WB            EVLHDKAGK---TYRIIMPYYELQ---------DLQTYAEMLREDGEV------------
GK225_GS            FAKISPLNT---YAYEAVESDPLY---------RFDEVMESL--DGRG------------
GK225_P15           FGKISSLNT---YAYEAVEAAALR---------RLSDVPGAL--DRGG------------
GK225_WB            FGKISSLNT---YAYEAVEAASLH---------RLSDVVGTL--DRGG------------
GK226_GS            RVLRNDEPG---IIHLIMEYCDDG---------TLEDLFIRMKEKRTP------------
GK226_P15           RVLRNDKPS---ITHLIMEYCDYG---------TLEDLFIRARERRIP------------
GK226_WB            RVLRNNKPS---VIHLIMEYCDDG---------TLEDLFVRTRERRIP------------
GK227_GS            NSYHDKQHN---LICTVLPLFHRG---------DLARFIRHNRE--TP------------
GK227_P15           NSYHDRQQN---LICTVLPLFPRG---------DLARFIRHNRE--TP------------
GK227_WB            DSYHDRQQN---LICTVLPLFPRG---------DLARFIRHNRE--TP------------
GK228_GS            VIHKGSEGN---KSYLESEYCSQG---------SVQDMIVSYKASGQL------------
GK228_P15           AIHKGSVGS---KSYVESEYCSLG---------SIQDMIVNYKASGQS------------
GK228_WB            AIHKGSMGD---KVYLESEYCSLG---------SVQDMVINHKASRRI------------
GK229_GS            EYILNADAK---VLCIIVEDHPGR---------SLLDLVRGNIF-LHS------------
GK229_P15           EYVLNVDEK---VLCVIIEDYPGH---------SLLDLVRGNIF-LHS------------
GK229_WB            EYVLNVDEK---VLCIIVEDYPGR---------SLLDLVRGNIFLYN-------------
GK230_GS            DVIDDKENC---TLYVFMELCES----------DLQRLIDDSKSKKRM------------
GK230_P15           DVIDDKENC---TLYVFMELCES----------DLQRLIDDSKSKKRM------------
GK230_WB            DVIDDKENC---TLYVFMELCES----------DLQRLIDDSKSKKRM------------
GK231_P15           EMHHDQHRS---RLFLVTEFWDNK---------TLADLTSAHKQTGVP------------
GK231_WB            EMHHDQHRS---RLFLVTEFWDNK---------TLADLTSAHKQTGVP------------
GK232_GS            PHRNSISNL---FSDVYTDMNYGC---------TLQDMIDEHIFYQEP------------
GK232_P15           PYRNSVSNL---FYDVYTDMSFGC---------SLQDVIDDHILYQEP------------
GK232_WB            PYRNNVSNL---FYDVYTDMTFGC---------SLQDVIDDRIFHQEP------------
GK233_GS            ESVHDHEAK---MSYLLMEHFTLG---------DLADVIRSYRREHSR------------
GK233_P15           ESVYDHEAK---MSYLLMEHFTLG---------DLADVIRSYRKEHTR------------
GK233_WB            ESVYDHEAK---MSYLLMEHFTLG---------DLADVIRFYRKEHTQ------------
GK234_GS            EIVHDPRLE---IVGILVEQISDM---------TLRDLMDDFIKHKML------------
GK234_P15           EIVYDPSSE---IVGILVEQITDM---------TLRDLMDDFIKHKLS------------
GK234_WB            EIVYDPSSG---IVGILVEQITDM---------TLRDLMDDFIRHKLS------------
GK235_P15           QVLLSGE-----FAYAIVKHSPK----------TLATLITKYRAENRL------------
GK235_WB            QVLLSGE-----FAYAIVKHRPK----------TLATLITKYRAENRF------------
GK236_GS            -VIKF------------QEQRPVES--------SLRAIIQTQARTGSR------------
GK236_P15           -VIKF------------QEKRSVGS--------SLRSVLQTQVLSGTR------------
GK236_WB            -VIKF------------REKWYVGT--------SLRSVLQTQVASGTR------------
GK237_GS            SVIHDSRHR---LYYLISEVCVS----------NLQLLISTHIKENRF------------
GK237_P15           SVIHDSRHR---LYYLISEVCVS----------NLQLLISTHIKENRF------------
GK237_WB            SVIHDSRHR---LYYLISEVCVS----------NLQLLISTHIKENRF------------
GK238_GS            SARHDLAGR---CLIIDMELCEGG---------SLASLLYDVRGLNRI------------
GK238_P15           SAKHDLAGR---CLIIDMELCEGG---------TLATLLHDVRGLNRI------------
GK238_WB            SAKHDLAGR---CLTIDMELCEGG---------TLATLLHDVRGLNRI------------
GK239_GS            EVYDDPDLC---IIHIISPYRAGE---------SVTDLIASVQMSAQG------------
GK239_P15           EVYDNPDLC---TIHIISPYRAGE---------SVAELLINTQASTQR------------
GK239_WB            EIYDNPDLC---TIHIISPYRAGE---------SVAELLIATQANSQG------------
GK240_GS            DVIHDPDQD---CVFLVMEYVTGG---------SLRDEINFRRDYKDH------------
GK240_P15           DVIHDVGQD---CVFLVMEYITGG---------SLRDEINFRRDYKDH------------
GK240_WB            DVIHDADQN---CVFLVMEYITGG---------SLRDEINFRRDYKDH------------
GK241_GS            QVIYTQD-----AIHIIMDYHGVE---------TLQDLIHHHRELSKM------------
GK241_P15           QVIYAQD-----AIHIVMDYHGVE---------TLQDLIDRHRELSKM------------
GK241_WB            QVIYAQD-----AIHIVMDYHGVE---------TLQDFIDRHRELSKI------------
GK242_GS            AVRTYDNGS---VYHIEMEYCSGG---------SVQQLIQRIRSARSK------------
GK242_P15           AVRTHDNGS---IYHIEMEYCSGG---------SVQQLIQRIRSARSK------------
GK242_WB            AVRTHDNGS---IYHIEMEYCSGG---------SVQQLIQRIRSARSK------------
GK243_GS            EVIDDESAK---TVHYIMEYYPNG---------DLGAYIRKRAQEQDH------------
GK243_P15           EVIDDEPAK---TVHYIMEYYPHG---------DLGAYIRKRAQEQDH------------
GK243_WB            EVIDDEAAK---TVHYIMEYYPHG---------DLGAYIRKRAQEQDH------------
GK244_GS            GWFKEQTSQ---ILYVKVVNPSDP---------TILTLLA----RNHA------------
GK244_P15           GWVKEQSSQ---ALYVKVVNPTNP---------TILMLLA----HNHT------------
GK244_WB            GWVKEQSSQ---VLYVKVVYPSSP---------TILTLLA----RNHA------------
GK245_GS            EIRFSGDSK---IMYVITAYIQSE---------TLACFISNAREQGTH------------
GK245_P15           EIRFSNDSK---IMYVITAYVQSE---------TLACLISNARERGTH------------
GK245_WB            EIRFSNDSK---IMYVITAYVQSE---------TLACLISDARERGTH------------
GK246_GS            SIFRDNALN---YLYLETEYCAGG---------SLEDLIKQHRKSNNP------------
GK246_P15           NIFRDSALN---YLYLETEYCAGG---------SLEDLIKQHRKSGTS------------
GK246_WB            SIFRDSALN---YLYLESEYCTGG---------SLEDLIKQHRKGGTS------------
GK248_GS            NGLD--------TMIIVMDLADS----------SLDQIIMHRKEKGAY------------
GK248_P15           NGSD--------TMIIVMDLADS----------SLDQIIMHRKEKGAY------------
GK248_WB            NGSD--------TMIIVMDLADS----------SLDQIIMHRKEKGAY------------
GK249_GS            SVTKNKEEF---SLHIEMEYCADG---------SLDDLRWERKMSHCY------------
GK249_P15           SITKSREEF---SLHIEMEYCADG---------SLDDLRWERKMSHCY------------
GK249_WB            SMTKSREEF---SLHIEMEYCADG---------SLDDLRWERKMSHCY------------
GK250_GS            EILHDEASQ---ILYIVADYFKHG---------NLSAYCKARLEKGMK------------
GK250_P15           EILHDEASQ---ILYIIADYFKHS---------NLSAYCKARREKGMK------------
GK250_WB            EILHDEASQ---ILYVVADYFKHS---------NLSAYCKARREKGMR------------
GK251_GS            TVVTDSQNQ---RVYIVMEFCEGG---------ELSEFIRMHKNRKTS------------
GK251_P15           AVVMDPRNQ---RAYIVMEFCEGG---------ELSEFIKMHKNKKTK------------
GK251_WB            AVVMDTRNQ---RAYIVMEFCEGG---------ELSEFIRMHKNKRTK------------
GK252_P15           YGYYDEETK---KFLLETEYCRGG---------SLWGLMAWMRKSDMR------------
GK252_WB            YGYYDEETK---KFLLETEYCRGG---------SLWGLMAWMRKSDMR------------
GK253_GS            KSPMDDGEH---IMIQITRYYNDR---------DLLTFIQKCKETSQF------------
GK253_P15           KSPMDDGEH---IMIQITRYYSDR---------DLLTYIQRCKEANQF------------
GK253_WB            KSPMDDGEH---IMIQITRYYSDR---------DLLTYIQRCKEASQF------------
GK255_GS            MYSADHDNK---ILWLVLPLYKQG---------PLFDVLERFRKSNTL------------
GK255_P15           MHSADYDDN---ILWLVFPLYRHG---------SLFDVLERFRKCNTL------------
GK255_WB            LYSADYDDN---TLWLVFPLYKHG---------SLSDVLERFRKSNAL------------
GK256_GS            EVVIDSRLQ---TINIIMPLMKH----------SLKKLIQNHRKRREP------------
GK256_P15           EVVIDSRLQ---TINIIMPLMKC----------SLKKLIQSHRRRREP------------
GK256_WB            EVVIDSRLQ---TINIIMPLMKY----------SLKKLIQSHRRRREP------------
GK257_GS            GHFMQ--DG---NLSIVMEHANKG---------DLAGLISKA--NGKK------------
GK257_P15           GHFMQ--NG---NLSIVMEYANKG---------DLSGLISKA--NGKR------------
GK257_WB            GHFMQ--NG---NLSIVMEYANKG---------DLSGLINKA--NGKR------------
GK258_GS            TRIIEEE---S-TVILESEDYANG---------TLEQLLADQRNGLAQMP----------
GK258_P15           TRIIEEK---S-TVILESEDCANG---------TLEQLLADQRNGLAQMP----------
GK258_WB            TRILEEK---S-TVILESEDCANG---------TLEQLLADQRNGLAQMP----------
GK259_GS            CLYHDRAKD---MFYFVHEFFPR----------TLHDLLIRHQHSGAH------------
GK259_P15           SLHHDRAKD---MFYFVQEYFPC----------TLHDLLIKHQHSGTY------------
GK259_WB            SLHHDRAKD---MFYFVQEYFPC----------TLHDLLIKHQHSGTY------------
GK260_GS            DSFVESETE---TLWMVMEYCGSG---------TLRNLITST---KVR------------
GK260_P15           DSFVESETE---TLWMVMEYCGSG---------TLRNLITST---KTR------------
GK260_WB            DSFVESETE---TLWMVMEYCGSG---------TLRNLITST---KTR------------
GK261_GS            EATYEAKSR---KVFVLMEDFPMG---------TLNDYLYSLP-DDEF------------
GK261_P15           EATYEAKSK---KVFVLMEDFPMG---------TLNDYLYSLPE-DEF------------
GK261_WB            EATYEAKSK---KVFVLMEDFPMG---------TLNDYLYGLPE-DEF------------
GK262_GS            AILRDQKRQ---LISIVQSYLPGS---------NLSDVAKKYHLLKKR------------
GK262_P15           AILRDQKRQ---LISIVQSYLPGS---------NLSNVAKKYHLIKKR------------
GK262_WB            AILRDQKRQ---LISIVQSYLPGS---------NLSNVAKKYHILKKH------------
GK263_GS            SVTHYSPGD---CLLLESPLEEGH---------NLIDHVKHTQVPCRP------------
GK263_P15           SVAHYTPGD---SLLLESSFEEGC---------NLIDYIRHNCASCEP------------
GK263_WB            SVVHYAPGD---SLLLESPFEEGC---------NLIDYVKRSCASCEP------------
GK264_GS            RLIIYDEAS---TLFAISSQIGAY---------NLADLIARHQGAKMS------------
GK264_P15           RLIVYDEGS---TLFAISSQIGAY---------NLADLISKHQCANMS------------
GK264_WB            RLIIYDEGS---TLFAISSQIGAY---------NLADLISKHQCAKMS------------
GK265_GS            DVYNEEGSK---RYMALLSYDYKC---------TLEDYLHEQRAKGET------------
GK265_P15           DVYNEEGSK---RYMALLSYDYKC---------TLEDYLREQQAKGET------------
GK265_WB            DVYNEEGSK---RYMALLSYNYKC---------TLEDYLREQQAKGET------------
GK266_GS            DIFPENQWA---GYFAVMPYYRSR---------SLYEQINYRREIRKP------------
GK266_P15           DTFFEKQWA---GYFAIMPYYKSQ---------SLYEQIRHRRTIRKP------------
GK266_WB            DTFFEKQWA---GYFAVMPYYKSQ---------SLYEQIRHRKTIQKP------------
GK267_GS            DAIYNAVTL---RLYIISPLLGDA---------KEFASRNATRPNLRE------------
GK267_P15           DAIYNPAIL---RLYIISPLLGDA---------KELVSHNEAHHSLRE------------
GK267_WB            DAIYDSTIL---RLYIISPLLGDA---------RELVSRDEARPSLRE------------
GK268_GS            NVFMH--AY---YVYNITPLYDT----------PLSSVQFYS--RNRS------------
GK268_P15           GLFVH--TY---YVYNVIQFCAT----------PLSVVKFY---DKDY------------
GK268_WB            GLFVH--AY---YVYNVTQFCAT----------PLSAVKFYNKDCG--------------
GK269_GS            ETFYAEDEH---KVYHVIQYCSNG---------PLSVYMRRARATKKR------------
GK269_P15           ETFYAEDEH---KVYHVMQYCPNG---------PLSVYIRRARANKKR------------
GK269_WB            ETFYAEDEH---KIYHVMQYCPNG---------PLSVYMRRARANKKR------------
GK270_GS            ESFADTR-----YLHIVMEYADAG---------DLTDAIKRQKMKNSL------------
GK270_P15           ESFADTR-----YLHIVMEYADAG---------DLTDAIKRQKMKNSL------------
GK270_WB            ESFADTR-----YLHIVMEYADAG---------DLTDAIKRQKMKNSL------------
GK271_GS            DSISLDGGT---KLCVIYDLHDHG---------SLLQVISSYTEQRIP------------
GK271_P15           DSISLDSGM---RLCAIYDLHDQG---------SISQVMSGYTEQRIS------------
GK271_WB            DSISLDSGI---KLCAIYDLHDHG---------SISQVMSSYTEQKIP------------
GK272_GS            QSFLE-NG----ALNIVTEYADKG---------DLQSFVR----GVTP------------
GK272_P15           QSFLE-NG----ALNIVTEYANKG---------DLQSFMRSASA---P------------
GK272_WB            QSFLE-NG----ALNIITEYANKG---------DLQNFMRS---SSEP------------
GK273_GS            DIFHDQFRH---TYYIFMDAYLSQ---------SLRQQIVDRFETAHP------------
GK273_P15           DVFHDQFRH---TYYVFMDAYLGQ---------SLQQQVIDRFEAAHP------------
GK273_WB            NVFHDQFRH---TYYVFMDAYLSQ---------SLRQQIVDRFEAAHL------------
GK274_GS            PLIFDGD-----DGYLVMEKHGV----------PLSHFVNELKSQNRN------------
GK274_P15           PLVFDGD-----DGYIVMEKHGV----------PLSHFINELKSQNRE------------
GK274_WB            PLVFDGD-----DGYIVMEKHGV----------PLSHFINELKSQNRE------------
GK275_GS            SHTYSPETSCLSLRYFVGNAVQ------------LSKLLARSAEHDHTKRP---------
GK275_P15           SHTYSKKSSCLSLRYFVGDAVQ------------LSQIMTRSAEKNSAKPQ---------
GK275_WB            SHTYSKESSCLSLKYFVGDAVQ------------LSQIMARSAEKSSGKAH---------
GK278_GS            PPLYK--------CHLESDHIIVEQ--------SLTSTRSLSQHIRRHRNSSVP------
GK278_P15           PPLYR--------CYLENDCLIVEQ--------GLASTRSLSQYIRRHRNSSIS------
GK278_WB            PPLYR--------CYLENDYLIVEQ--------GLASTRSLSQYIRRHKNSGVS------
GK276_GS            SIMLNDEDQ---QAHLEADLWDGE---------TLEKFVWATRKAHNG------------
GK276_P15           SIILDDESR---EAHLEADLWNGE---------TLEKFVWETRKAHNG------------
GK276_WB            SIILDDEGR---QAHLEADLWNGE---------TLEKFVWETRKAHNG------------
GK292_GS            DVQMNATRT---RLHVVMEPFFK----------TLQNLIDECEKADRS------------
GK292_P15           DVQMNITRT---RLHVIMEPFFK----------TLQNLIDECEKADRS------------
GK292_WB            DVQMNITRT---RLHVIMEPFFK----------TLQNLIDECEKADRS------------
GK277_GS            SINCMLQEQ---SIELKFRQLNGV---------SMQTLLQRHMGANLP------------
GK277_P15           NINFDSQNQ---SINIKFRQMNGV---------SMQILLQRHQNANLP------------
GK277_WB            SINGNPQNQ---SIYIRFRKMSGV---------SMQTLLQRHQSANLP------------
GK279_GS            -LAE--------LMSVVLRIILP----------QLNV-----------------------
GK279_P15           ------------------------------------------------------------
GK279_WB            -LSE--------LMPVVLRVVLP----------RLNT-----------------------
GK280_GS            NVQCSASS----GLMIWMEKACFP---------SLANLLDGETNKDLP---TKNSVGTRS
GK280_P15           NIQCLTQS----GLTIWMEKASFP---------SLAELLDGQEEVGNKDAFEKNFADMNS
GK280_WB            SIQCSGQS----NLMVWMEKASFP---------SLAKLLGGQKELSNEDVFGKNCADMNS
GK281_GS            EPTSPP--------YLFYAYCGGG---------SLQDAFKSHILHETK------------
GK281_P15           EPTSPP--------YLFYAYCGGG---------SLQDAFKSHILHGTK------------
GK281_WB            EPTSPP--------YLFYAYCGGG---------SLQDAFKSHILQETK------------
GK282_GS            DVFFQRPER---RIIAVYAPVNGL---------SLRQIIAHNTKHNVR------------
GK282_P15           DVFFQRPEK---RIIAVYASVNGL---------SLRQIITFNTKHNVR------------
GK282_WB            DVFFQRPEK---RIIAVYASVNGL---------SLRQIITYNTKHNVR------------
GK283_GS            NIHYDTREG-H-CLLIESEYVHG----------SLDASIRDAAGVGIP------------
GK283_P15           NVYYDAEEG-H-CLLIELEYFHG----------SMKALIHDAAGVKMP------------
GK283_WB            DIYYDAGEG-H-CLLIELEYFHG----------SMKALIHDAAGARIP------------
GK284_GS            AVEAEPADL---RLFFMTGTYNM----------NLAKLNMLVRNEGRS------------
GK284_P15           AIETEPTDL---RLFFMTNTYNM----------NLAKLNSLIHQGGKS------------
GK284_WB            AIETEPADL---RLFFMTSTYNV----------NLAKLNLLMRQEGKS------------
GK285_GS            EVLHETQSK---QVHIVIDEPIGQ---------SMREVIAKNNKRNEY------------
GK285_P15           EVLHEVQSK---QVHIVIDEPIGQ---------SMREIISKNEKHNRY------------
GK285_WB            EVLHEVQSK---QVHIVVDEPLGQ---------SMRDVISKNEKHNRY------------
GK286_WB            AAVKDKSDY---YEVCLSTHIEGQ---------TLRDLIDCKAADSAV------------
GK287_P15           SARLMPEHS---LLLIETRMCYGI---------TLANLMHMYRQASVS------------
GK287_WB            SAKLMPEHS---LLLIETRMCYGI---------TLASLMHMHRQAAVS------------
GK288_GS            SAVRETE---S-GFLIEYALPPHL---------TIQSLSEYLLVKRSX------------
GK288_P15           SAIREVD---S-GFLIEYTLPPHT---------TIQALSEYLLLKRAL------------
GK288_WB            SAIREVD---S-GLLIEYALPPHA---------TIQALPEYLLSKRAX------------
GK289_GS            SSILDKRSG---TLFALVDLHKYG---------DLRTQLDTAIMEDFF------------
GK289_P15           SIVLDQKGG---SLIALVDLHKYG---------DLRTQLDTAIMEDFF------------
GK289_WB            SVVLDQKGG---NLAALVDLHKYG---------DLRTQLDTAIMDDFF------------
GK290_GS            EVIHEESAG---VYYVVQEDATDK---------YLLEMLQAAK-TGHP------------
GK290_WB            EVIHEEDAG---VYYVIQEDATDK---------YLLEMLQAAR-AGHP------------
GK291_GS            TIIKATP---S-LLITELDVTNAI---------TLTAHIRRATVLGNS------------
GK291_P15           TIVKATP---S-LLVAELDITGAT---------TLASYIRHKTVLGDR------------
GK291_WB            TIVKTTP---S-SLVAELDITGAT---------TLASYIRHRTVLGDR------------
GK293_WB            ECYASDSLQ---ALVVTRDRVKKP--------FTEDEIIQTLLQLIMP------------
GK294_P15           DHILDKRNK---RLLILSELCGAG---------SLWFLNAEFCLTLGR------------
GK294_WB            DHMLDKRNK---RLLILSELCGAG---------SLWSLNAEFCLTLGR------------
GK295_GS            DACYMPADD---CLLLELEPGFHE---------TVADLLPRLKNSRFQ------------
GK295_P15           DACYMPADD---FLLLELEPGFHE---------TVADLLPRVRDAHFQ------------
GK295_WB            DACYMPADD---LLLLELEPGFHE---------TAADLLLRVKDAQFQ------------
GK296_GS            SVQRHNGSS---SSYVITDRPSTE---------TLVNLIASARSQGEH------------
GK296_P15           SVQRHNGSS---SSYVITDRPSTE---------TLLSFILSARTQGEH------------
GK296_WB            SVQRHNGSS---SSYVITDRPSTE---------TLLNLISSARAQGEH------------
GK297_GS            DIYHDTATK---KLYIVTELLEDS---------TLENLIAAHIRTHES------------
GK297_P15           DIYHDTTTK---KLYIVTELLEDS---------TLETLIAAHLRTNES------------
GK297_WB            DIYHDTTTK---KLYIVTELLEDS---------TLETLVAAHLRTNES------------
GK298_GS            DVFTEIPN----KIFVTHEYARNG---------RLIDYLDHCYDMHKH------------
GK298_P15           DIYTEIPN----KIFVTHEYARNG---------RLIDYLDHCYDMHKH------------
GK298_WB            DVYTEIPN----KIFVTHEYARNG---------RLIDYLDHCYDMHKH------------
GK299_GS            KIFENKNKQ---RTTVIMEQHGTV---------TLADIYASYRTVGLA------------
GK299_P15           KIVENRNKQ---RITIVMEQHGTL---------TLADIYASYKNAGLA------------
GK299_WB            KIVENKNKQ---RITIVMEQYGTV---------TLADIYESYKKAGLA------------
GK300_GS            LIQPDNQRR---SVFLLSQHVQDF---------SLFTLFTAHPGSRPY------------
GK300_P15           LVQPDNQRR---SVFLLSQHVQDF---------SLFTLFTVHTSSRPY------------
GK300_WB            LVQPDNQRR---SVFLLSQHVQDF---------SLFTLFTAHTGSRPY------------
GK300b_WB           LVQPDNQRR---SVFLLSQHVQDF---------SLFTLFTAHTGSRPY------------
GK300c_P15          LVQPDNQRR---SVFLLSQHVQDF---------SLFTLFTVHTSSRPY------------
GK301_GS            TYIIDTA------FTLITDMANGP---------SLRSLIIKRRIAQQW------------
GK301_P15           TYSIDT------IFTLVTDMTNGP---------SLRSLIIKRRIAQQW------------
GK301_WB            TYSIDTA------FTLVTDMTNGP---------SLRSLIIKRRIAQQW------------
GK302_GS            EIAEGNSIG---SSFLIMKDMRTD---------GLKTHPRLRFGTKSC------------
GK302_P15           EIAEGNSIG---SSFLVMKDMRTD---------SLKMHPRLRFGLKSC------------
GK302_WB            EIAEGDSIG---SSFLVMKDMRTD---------SLKMHQRLRFGTGSY------------
GK303_GS            EFFADEDAR---KIQIIMEPYINK---------CLYDVVDQICRRKLT------------
GK303_P15           EFFADEDAR---KIQIIMEPYINK---------CLCDVIDQICRRKLT------------
GK303_WB            EFFADEDAR---KIQIIMEPYINK---------CLCDVIDQICRRKLT------------
GK304_GS            LQTEQTPDG---DIVTTTPYYDSG---------SLRLLINVLRKDKKR------------
GK304_WB            LQTEQAPNN---DIITTTPYYENG---------SLQLLINVLKKDRKR------------
GK305_GS            GCRINPRRD---TATIFEEFGQV----------SLQKLISEHRKTGKC------------
GK305_P15           GCRINPRRD---TVTLFEEFGQV----------SLQKLISEHRKTGKC------------
GK305_WB            GCRVNPRRD---TVTLFEEFGQV----------SLQKLILEHRKTGKC------------
GK306_GS            DVTHSTRKA---QLAVETEYFGRG---------SLRKKINSCFKLGLL------------
GK306_P15           DVTHSTRDA---KLTIETEFFGRG---------SLRKKIDSHFRHGLI------------
GK306_WB            DVTHSMREA---KLTIETEFFGRG---------SLRKKIDSHFKHGLI------------
GK307_GS            DIVCDEGEQ---KYYLL--YHAGQ---------TFAELRI----LRKP------------
GK307_P15           DVICDEDEQ---KHYVL--YSAGQ---------TLAELR-----ALKK------------
GK307_WB            DVICDEGEQ---KHYIL--YSAGQ---------TLAELR-----ALKK------------
GK308_GS            TVHHEPKR----RIFSVVEPAPCC---------TVQLLIDLLYANPSDEV----------
GK308_P15           AVHHEPKK----RIFSVVESAPCC---------TVQLLIDLLYANPSDKV----------
GK308_WB            AVHHEPKR----RIFSVVEPAPCC---------TAQLLIDLLYANPSDRV----------
GK309_GS            DYIYDSSEE---KVYVVSALYEYG---------SVYSKLKAERRNYST------------
GK309_P15           DYIYDSTEE---RVYVISDLYEYG---------SVYSKLKAERRNYST------------
GK309_WB            DYIYDSTEE---RVYVISDLYEYG---------SVYSKLKAERRNYST------------
GK443_GS            SVVSYGREG---FIYQELQHG-R----------SLTDEILHRRCTGTS------------
GK443_P15           NVMSYGREG---FIYQEVQHG-R----------SLTDEIVRRRSTGSG------------
GK443_WB            SVVSYGREG---FIYQEVQHG-R----------SLADEISRRRSTGSS------------
GK413_GS            -YSTETLPK---KFFASSIHPGWR---------TLHSWIKALICDREL------------
GK413_P15           FYSTETLPK---KFFASSIHPGWR---------TLHSWIKALICDREL------------
GK442_GS            KHFFDQFLT---SSGAVSDYIAASCEQVEPEGHTLKEVCSMYQSKGQI------------
GK442_P15           EHFYDGFLT---SIGAVSDYVAASYEDHKPKGHTLKEICDMYQSKGQL------------
GK442_WB            DHFYDGFLT---STGAVSDYLAASYEPCEPKGHTLKEICSMYQNKGQL------------
GK444_GS            ALYLDDN-----TIVLEADTDQQ----------TVVDDLAIRKDLGTS------------
GK444_P15           ALYLDDN-----TIILEADTDQQ----------TVVDDLAIRKDLGTS------------
GK444_WB            AFYLDEN-----TIILEADTDQQ----------TVVDDLAIRKDLGTS------------
GK445_GS            EWYFDSANS---TLYVTYENNLDI---------PFERYMVSKVREHGQ------------
GK445_P15           ELYFDKANN---TLYITYEKILDT---------PFESYINNKAREHGN------------
GK445_WB            ELYFDKTNS---TLYITHEKVLDM---------PFESYMNSKVREHGD------------
GK446_GS            SIYYDPTLN---VVSILVESPGQ----------TLLSFCTEHYATLDTS-----------
GK446_P15           SIYYDPTLS---TVVTLTEVPGP----------SLLSFCTEHYATTGSL-----------
GK446_WB            SIYYDPPLS---TLTILTEIPGQ----------SLLSFCTEHYATAGIL-----------
GK448_GS            RSIISTSSN---SIYVEHTPLRM----------RLSIVIQARECSSSP------------
GK448_P15           RCIISTTSN---SIYVEHSPLRM----------QLSTLIQARKAESKM------------
GK449_GS            AVYLDEQGH---RFLTEFSDPSVF---------NEFPLQLLCEANSKP------------
GK449_P15           AVYLDEQGH---RFLTEFSDPSVF---------TEFPLQLLCEANTKP------------
                                                                                

GK085_GS_GL4        ------------------------------------------------------------
GK085_P15_GL4       ------------------------------------------------------------
GK085_WB_GL4        ------------------------------------------------------------
GK091_WB_GL4        ------------------------------------------------------------
GK092_WB_GL4        ------------------------------------------------------------
GK093_WB_GL4        ------------------------------------------------------------
GK094_WB_GL4        ------------------------------------------------------------
GK095_WB_GL4        ------------------------------------------------------------
GK096_GS_GL4        ------------------------------------------------------------
GK096_WB_GL4        ------------------------------------------------------------
GK097_P15_GL4       ------------------------------------------------------------
GK097_WB_GL4        ------------------------------------------------------------
GK098_WB_GL4        ------------------------------------------------------------
GK099_GS_GL4        ------------------------------------------------------------
GK099_P15_GL4       ------------------------------------------------------------
GK099_WB_GL4        ------------------------------------------------------------
GK100_WB_GL4        ------------------------------------------------------------
GK101_WB_GL4        ------------------------------------------------------------
GK102_WB_GL4        ------------------------------------------------------------
GK103_WB_GL4        ------------------------------------------------------------
GK104_WB_GL4        ------------------------------------------------------------
GK105b_GS_GL4       ------------------------------------------------------------
GK106_WB_GL4        ------------------------------------------------------------
GK107_GS_GL4        ------------------------------------------------------------
GK107_P15_GL4       ------------------------------------------------------------
GK107_WB_GL4        ------------------------------------------------------------
GK108_P15_GL4       ------------------------------------------------------------
GK108_WB_GL4        ------------------------------------------------------------
GK108b_P15_GL4      ------------------------------------------------------------
GK109_P15_GL4       ------------------------------------------------------------
GK109_WB_GL4        ------------------------------------------------------------
GK110_WB_GL4        ------------------------------------------------------------
GK111_P15_GL4       ------------------------------------------------------------
GK111_WB_GL4        ------------------------------------------------------------
GK111b_P15_GL4      ------------------------------------------------------------
GK111b_WB_GL4       ------------------------------------------------------------
GK111c_P15_GL4      ------------------------------------------------------------
GK111d_P15_GL4      ------------------------------------------------------------
GK112_P15_GL4       ------------------------------------------------------------
GK113_P15_GL4       ------------------------------------------------------------
GK113_WB_GL4        ------------------------------------------------------------
GK113c_P15_GL4      ------------------------------------------------------------
GK113d_P15_GL4      ------------------------------------------------------------
GK114_GS_GL4        ------------------------------------------------------------
GK114_P15_GL4       ------------------------------------------------------------
GK114_WB_GL4        ------------------------------------------------------------
GK114b_P15_GL4      ------------------------------------------------------------
GK114c_GS_GL4       ------------------------------------------------------------
GK114e_GS_GL4       ------------------------------------------------------------
GK115_P15_GL4       ------------------------------------------------------------
GK115_WB_GL4        ------------------------------------------------------------
GK116_WB_GL4        ------------------------------------------------------------
GK117_WB_GL4        ------------------------------------------------------------
GK118_WB_GL4        ------------------------------------------------------------
GK119_WB_GL4        ------------------------------------------------------------
GK120_WB_GL4        ------------------------------------------------------------
GK121_WB_GL4        ------------------------------------------------------------
GK122_WB_GL4        ------------------------------------------------------------
GK123_P15_GL4       ------------------------------------------------------------
GK123_WB_GL4        ------------------------------------------------------------
GK124_WB_GL4        ------------------------------------------------------------
GK126_WB_GL4        ------------------------------------------------------------
GK127_WB_GL4        ------------------------------------------------------------
GK129_WB_GL4        ------------------------------------------------------------
GK133_WB_GL4        ------------------------------------------------------------
GK135_WB_GL4        ------------------------------------------------------------
GK140_WB_GL4        ------------------------------------------------------------
GK143_WB_GL4        ------------------------------------------------------------
GK148_WB_GL4        ------------------------------------------------------------
GK144_WB_GL4        ------------------------------------------------------------
GK144b_GS_GL4       ------------------------------------------------------------
GK144b_P15_GL4      ------------------------------------------------------------
GK145_WB_GL4        ------------------------------------------------------------
GK146_P15_GL4       ------------------------------------------------------------
GK146_WB_GL4        ------------------------------------------------------------
GK147_GS_GL4        ------------------------------------------------------------
GK147_P15_GL4       ------------------------------------------------------------
GK147a_P15_GL4      ------------------------------------------------------------
GK147b_P15_GL4      ------------------------------------------------------------
GK147e_GS_GL4       ------------------------------------------------------------
GK149b_P15_GL4      ------------------------------------------------------------
GK149c_P15_GL4      ------------------------------------------------------------
GK149d_P15_GL4      ------------------------------------------------------------
GK400_WB_GL4        ------------------------------------------------------------
GK400b_P15_GL4      ------------------------------------------------------------
GK400d_P15_GL4      ------------------------------------------------------------
GK400e_P15_GL4      ------------------------------------------------------------
GK402b_P15_GL4      ------------------------------------------------------------
GK404_GS_GL4        ------------------------------------------------------------
GK410_GS_GL4        ------------------------------------------------------------
GK418_P15_GL4       ------------------------------------------------------------
GK455_GS_GL4        ------------------------------------------------------------
GK459_GS_GL4        ------------------------------------------------------------
GK419_GS_GL4        ------------------------------------------------------------
GK420_WB_GL4        ------------------------------------------------------------
GK421_WB_GL4        ------------------------------------------------------------
GK422_GS_GL4        ------------------------------------------------------------
GK423_GS_GL4        ------------------------------------------------------------
GK454_P15_GL4       ------------------------------------------------------------
GK456_GS_GL4        ------------------------------------------------------------
GK424_WB_GL4        ------------------------------------------------------------
GK426_WB_GL4        ------------------------------------------------------------
GK427_WB_GL4        ------------------------------------------------------------
GK436_P15_GL4       ------------------------------------------------------------
GK437_GS_GL4        ------------------------------------------------------------
GK452_GS_GL4        ------------------------------------------------------------
GK457_P15_GL4       ------------------------------------------------------------
GK458_P15_GL4       ------------------------------------------------------------
GK453_GS_GL4        ------------------------------------------------------------
GK438_P15_GL4       ------------------------------------------------------------
GK451_GS_GL4        ------------------------------------------------------------
GK432_GS_GL4        ------------------------------------------------------------
GK433_GS_GL4        ------------------------------------------------------------
GK434_WB_GL4        ------------------------------------------------------------
GK450_WB_GL4        ------------------------------------------------------------
GK428_WB_GL4        ------------------------------------------------------------
GK430_WB_GL4        ------------------------------------------------------------
GK431_WB_GL4        ------------------------------------------------------------
GK416_GS_GL4        ------------------------------------------------------------
GK417_P15_GL4       ------------------------------------------------------------
GK147b_GS_GL4       ------------------------------------------------------------
GK147c_GS_GL4       ------------------------------------------------------------
GK147d_GS_GL4       ------------------------------------------------------------
GK415_WB_GL4        ------------------------------------------------------------
GK411_GS_GL4        ------------------------------------------------------------
GK412_GS_GL4        ------------------------------------------------------------
GK414_P15_GL4       ------------------------------------------------------------
GK400f_P15_GL4      ------------------------------------------------------------
GK402_P15_GL4       ------------------------------------------------------------
GK149e_P15_GL4      ------------------------------------------------------------
GK149g_P15_GL4      ------------------------------------------------------------
GK155_WB_GL4        ------------------------------------------------------------
GK149_P15_GL4       ------------------------------------------------------------
GK149_WB_GL4        ------------------------------------------------------------
GK147_WB_GL4        ------------------------------------------------------------
GK084_GS_GL1        ------------------------------------------------------------
GK084_P15_GL1       ------------------------------------------------------------
GK084_WB_GL1        ------------------------------------------------------------
GK086_WB_GL1        ------------------------------------------------------------
GK087_GS_GL1        ------------------------------------------------------------
GK087_WB_GL1        ------------------------------------------------------------
GK087b_GS_GL1       ------------------------------------------------------------
GK088_GS_GL1        ------------------------------------------------------------
GK088_P15_GL1       ------------------------------------------------------------
GK088_WB_GL1        ------------------------------------------------------------
GK088b_WB_GL1       ------------------------------------------------------------
GK158_P15_GL1       ------------------------------------------------------------
GK158_WB_GL1        ------------------------------------------------------------
GK159_GS_GL1        ------------------------------------------------------------
GK159_P15_GL1       ------------------------------------------------------------
GK159_WB_GL1        ------------------------------------------------------------
GK160_GS_GL1        ------------------------------------------------------------
GK160_P15_GL1       ------------------------------------------------------------
GK160_WB_GL1        ------------------------------------------------------------
GK178_GS_GL1        ------------------------------------------------------------
GK178_P15_GL1       ------------------------------------------------------------
GK178_WB_GL1        ------------------------------------------------------------
GK202_GS_GL1        ------------------------------------------------------------
GK202_P15_GL1       ------------------------------------------------------------
GK202_WB_GL1        ------------------------------------------------------------
GK213_GS_GL1        ------------------------------------------------------------
GK213_P15_GL1       ------------------------------------------------------------
GK213_WB_GL1        ------------------------------------------------------------
GK435_GS_GL1        ------------------------------------------------------------
GK169_GS_GL2        ------------------------------------------------------------
GK169_P15_GL2       ------------------------------------------------------------
GK169_WB_GL2        ------------------------------------------------------------
GK170_GS_GL2        ------------------------------------------------------------
GK170_P15_GL2       ------------------------------------------------------------
GK170_WB_GL2        ------------------------------------------------------------
GK170b_P15_GL2      ------------------------------------------------------------
GK171_GS_GL2        ------------------------------------------------------------
GK171_P15_GL2       ------------------------------------------------------------
GK171_WB_GL2        ------------------------------------------------------------
GK171b_GS_GL2       ------------------------------------------------------------
GK171b_P15_GL2      ------------------------------------------------------------
GK214_GS_GL3        ------------------------------------------------------------
GK214_P15_GL3       ------------------------------------------------------------
GK214_WB_GL3        ------------------------------------------------------------
GK219_GS_GL3        ------------------------------------------------------------
GK219_P15_GL3       ------------------------------------------------------------
GK219_WB_GL3        ------------------------------------------------------------
GK247_GS_GL3        ------------------------------------------------------------
GK247_P15_GL3       ------------------------------------------------------------
GK247_WB_GL3        ------------------------------------------------------------
GK254_GS_GL3        ------------------------------------------------------------
GK254_P15_GL3       ------------------------------------------------------------
GK254_WB_GL3        ------------------------------------------------------------
GK141_GS            ------------------------------------------------------------
GK141_P15           ------------------------------------------------------------
GK141_WB            ------------------------------------------------------------
GK072_GS_Nek1       ------------------------------------------------------------
GK072_P15_Nek1      ------------------------------------------------------------
GK072_WB_Nek1       ------------------------------------------------------------
GK162_GS            ------------------------------------------------------------
GK162_P15           ------------------------------------------------------------
GK162_WB            ------------------------------------------------------------
GK163_GS            ------------------------------------------------------------
GK163_P15           ------------------------------------------------------------
GK163_WB            ------------------------------------------------------------
GK164_GS            ------------------------------------------------------------
GK164_P15           ------------------------------------------------------------
GK164_WB            ------------------------------------------------------------
GK164b_GS           ------------------------------------------------------------
GK165_GS            ------------------------------------------------------------
GK165_P15           ------------------------------------------------------------
GK165_WB            ------------------------------------------------------------
GK166_GS            ------------------------------------------------------------
GK166_P15           ------------------------------------------------------------
GK166_WB            ------------------------------------------------------------
GK167_GS            ------------------------------------------------------------
GK167_P15           ------------------------------------------------------------
GK167_WB            ------------------------------------------------------------
GK168_GS            ------------------------------------------------------------
GK168_P15           ------------------------------------------------------------
GK168_WB            ------------------------------------------------------------
GK172_GS            ------------------------------------------------------------
GK172_WB            ------------------------------------------------------------
GK058_GS            ------------------------------------------------------------
GK058_P15           ------------------------------------------------------------
GK058_WB            ------------------------------------------------------------
GK173_GS            ------------------------------------------------------------
GK173_P15           ------------------------------------------------------------
GK173_WB            ------------------------------------------------------------
GK174_GS            ------------------------------------------------------------
GK174_P15           ------------------------------------------------------------
GK174_WB            ------------------------------------------------------------
GK175_GS            ------------------------------------------------------------
GK175_WB            ------------------------------------------------------------
GK175b_GS           ------------------------------------------------------------
GK176_GS            ------------------------------------------------------------
GK176_P15           ------------------------------------------------------------
GK176_WB            ------------------------------------------------------------
GK177_GS            ------------------------------------------------------------
GK177_P15           ------------------------------------------------------------
GK177_WB            ------------------------------------------------------------
GK179_GS            ------------------------------------------------------------
GK179_P15           ------------------------------------------------------------
GK179_WB            ------------------------------------------------------------
GK180_GS            ------------------------------------------------------------
GK180_P15           ------------------------------------------------------------
GK180_WB            ------------------------------------------------------------
GK181_GS            ------------------------------------------------------------
GK181_P15           ------------------------------------------------------------
GK181_WB            ------------------------------------------------------------
GK182_GS            ------------------------------------------------------------
GK182_P15           ------------------------------------------------------------
GK182_WB            ------------------------------------------------------------
GK183_GS            ------------------------------------------------------------
GK183_P15           ------------------------------------------------------------
GK183_WB            ------------------------------------------------------------
GK184_GS            ------------------------------------------------------------
GK184_P15           ------------------------------------------------------------
GK184_WB            ------------------------------------------------------------
GK185_GS            ------------------------------------------------------------
GK185_P15           ------------------------------------------------------------
GK185_WB            ------------------------------------------------------------
GK186_GS            ------------------------------------------------------------
GK186_P15           ------------------------------------------------------------
GK186_WB            ------------------------------------------------------------
GK187_GS            ------------------------------------------------------------
GK187_P15           ------------------------------------------------------------
GK187_WB            ------------------------------------------------------------
GK188_GS            ------------------------------------------------------------
GK188_P15           ------------------------------------------------------------
GK188_WB            ------------------------------------------------------------
GK189_P15           ------------------------------------------------------------
GK189_WB            ------------------------------------------------------------
GK190_GS            ------------------------------------------------------------
GK190_P15           ------------------------------------------------------------
GK190_WB            ------------------------------------------------------------
GK191_GS            ------------------------------------------------------------
GK191_P15           ------------------------------------------------------------
GK191_WB            ------------------------------------------------------------
GK192_GS            ------------------------------------------------------------
GK192_P15           ------------------------------------------------------------
GK192_WB            ------------------------------------------------------------
GK193_GS            --------------------------------------GTASIQGKIPTIGTFRTGRSVY
GK193_P15           --------------------------------------GAVSHQNEPPVIGARRSGRNIY
GK193_WB            --------------------------------------GVVSHQGEPPALGTYRSGRSVY
GK194_GS            ------------------------------------------------------------
GK194_P15           ------------------------------------------------------------
GK194_WB            ------------------------------------------------------------
GK195_GS            ------------------------------------------------------------
GK195_WB            ------------------------------------------------------------
GK195b_GS           ------------------------------------------------------------
GK196_GS            ------------------------------------------------------------
GK196_P15           ----------------------------------------------------------SH
GK196_WB            ------------------------------------------------------------
GK197_GS            ------------------------------------------------------------
GK197_P15           ------------------------------------------------------------
GK197_WB            ------------------------------------------------------------
GK198_GS            ------------------------------------------------------------
GK198_P15           ------------------------------------------------------------
GK198_WB            ------------------------------------------------------------
GK199_P15           ------------------------------------------------------------
GK199_WB            ------------------------------------------------------------
GK200_GS            ------------------------------------------------------------
GK200_P15           ------------------------------------------------------------
GK200_WB            ------------------------------------------------------------
GK201_GS            ------------------------------------------------------------
GK201_P15           ------------------------------------------------------------
GK201_WB            ------------------------------------------------------------
GK203_GS            ------------------------------------------------------------
GK203_P15           ------------------------------------------------------------
GK203_WB            ------------------------------------------------------------
GK204_GS            ------------------------------------------------------------
GK204_P15           ------------------------------------------------------------
GK204_WB            ------------------------------------------------------------
GK205_GS            ------------------------------------------------------------
GK205_P15           ------------------------------------------------------------
GK205_WB            ------------------------------------------------------------
GK206_GS            ------------------------------------------------------------
GK206_P15           ------------------------------------------------------------
GK206_WB            ------------------------------------------------------------
GK207_GS            ------------------------------------------------------------
GK207_P15           ------------------------------------------------------------
GK207_WB            ------------------------------------------------------------
GK208_GS            ------------------------------------------------------------
GK208_P15           ------------------------------------------------------------
GK208_WB            ------------------------------------------------------------
GK209_GS            ------------------------------------------------------------
GK209_P15           ------------------------------------------------------------
GK209_WB            ------------------------------------------------------------
GK210_GS            ------------------------------------------------------------
GK210_P15           ------------------------------------------------------------
GK210_WB            ------------------------------------------------------------
GK211_GS            ------------------------------------------------------------
GK211_P15           ------------------------------------------------------------
GK211_WB            ------------------------------------------------------------
GK212_GS            ------------------------------------------------------------
GK212_P15           ------------------------------------------------------------
GK212_WB            ------------------------------------------------------------
GK215_GS            ------------------------------------------------------------
GK215_P15           ------------------------------------------------------------
GK215_WB            ------------------------------------------------------------
GK216_GS            ------------------------------------------------------------
GK216_P15           ------------------------------------------------------------
GK216_WB            ------------------------------------------------------------
GK217_GS            ------------------------------------------------------------
GK217_P15           ------------------------------------------------------------
GK217_WB            ------------------------------------------------------------
GK218_GS            ------------------------------------------------------------
GK218_P15           ------------------------------------------------------------
GK218_WB            ------------------------------------------------------------
GK220_GS            ------------------------------------------------------------
GK220_P15           ------------------------------------------------------------
GK220_WB            ------------------------------------------------------------
GK221_GS            ------------------------------------------------------------
GK221_P15           ------------------------------------------------------------
GK221_WB            ------------------------------------------------------------
GK222_GS            ------------------------------------------------------------
GK222_P15           ------------------------------------------------------------
GK222_WB            ------------------------------------------------------------
GK223_GS            ------------------------------------------------------------
GK223_P15           ------------------------------------------------------------
GK223_WB            ------------------------------------------------------------
GK224_GS            ------------------------------------------------------------
GK224_P15           ------------------------------------------------------------
GK224_WB            ------------------------------------------------------------
GK225_GS            ------------------------------------------------------------
GK225_P15           ------------------------------------------------------------
GK225_WB            ------------------------------------------------------------
GK226_GS            ------------------------------------------------------------
GK226_P15           ------------------------------------------------------------
GK226_WB            ------------------------------------------------------------
GK227_GS            ------------------------------------------------------------
GK227_P15           ------------------------------------------------------------
GK227_WB            ------------------------------------------------------------
GK228_GS            ------------------------------------------------------------
GK228_P15           ------------------------------------------------------------
GK228_WB            ------------------------------------------------------------
GK229_GS            ------------------------------------------------------------
GK229_P15           ------------------------------------------------------------
GK229_WB            ------------------------------------------------------------
GK230_GS            ------------------------------------------------------------
GK230_P15           ------------------------------------------------------------
GK230_WB            ------------------------------------------------------------
GK231_P15           ------------------------------------------------------------
GK231_WB            ------------------------------------------------------------
GK232_GS            ------------------------------------------------------------
GK232_P15           ------------------------------------------------------------
GK232_WB            ------------------------------------------------------------
GK233_GS            ------------------------------------------------------------
GK233_P15           ------------------------------------------------------------
GK233_WB            ------------------------------------------------------------
GK234_GS            ------------------------------------------------------------
GK234_P15           ------------------------------------------------------------
GK234_WB            ------------------------------------------------------------
GK235_P15           ------------------------------------------------------------
GK235_WB            ------------------------------------------------------------
GK236_GS            ------------------------------------------------------------
GK236_P15           ------------------------------------------------------------
GK236_WB            ------------------------------------------------------------
GK237_GS            ------------------------------------------------------------
GK237_P15           ------------------------------------------------------------
GK237_WB            ------------------------------------------------------------
GK238_GS            ------------------------------------------------------------
GK238_P15           ------------------------------------------------------------
GK238_WB            ------------------------------------------------------------
GK239_GS            ------------------------------------------------------------
GK239_P15           ------------------------------------------------------------
GK239_WB            ------------------------------------------------------------
GK240_GS            ------------------------------------------------------------
GK240_P15           ------------------------------------------------------------
GK240_WB            ------------------------------------------------------------
GK241_GS            ------------------------------------------------------------
GK241_P15           ------------------------------------------------------------
GK241_WB            ------------------------------------------------------------
GK242_GS            ------------------------------------------------------------
GK242_P15           ------------------------------------------------------------
GK242_WB            ------------------------------------------------------------
GK243_GS            ------------------------------------------------------------
GK243_P15           ------------------------------------------------------------
GK243_WB            ------------------------------------------------------------
GK244_GS            ------------------------------------------------------------
GK244_P15           ------------------------------------------------------------
GK244_WB            ------------------------------------------------------------
GK245_GS            ------------------------------------------------------------
GK245_P15           ------------------------------------------------------------
GK245_WB            ------------------------------------------------------------
GK246_GS            ------------------------------------------------------------
GK246_P15           ------------------------------------------------------------
GK246_WB            ------------------------------------------------------------
GK248_GS            ------------------------------------------------------------
GK248_P15           ------------------------------------------------------------
GK248_WB            ------------------------------------------------------------
GK249_GS            ------------------------------------------------------------
GK249_P15           ------------------------------------------------------------
GK249_WB            ------------------------------------------------------------
GK250_GS            ------------------------------------------------------------
GK250_P15           ------------------------------------------------------------
GK250_WB            ------------------------------------------------------------
GK251_GS            ------------------------------------------------------------
GK251_P15           ------------------------------------------------------------
GK251_WB            ------------------------------------------------------------
GK252_P15           ------------------------------------------------------------
GK252_WB            ------------------------------------------------------------
GK253_GS            ------------------------------------------------------------
GK253_P15           ------------------------------------------------------------
GK253_WB            ------------------------------------------------------------
GK255_GS            ------------------------------------------------------------
GK255_P15           ------------------------------------------------------------
GK255_WB            ------------------------------------------------------------
GK256_GS            ------------------------------------------------------------
GK256_P15           ------------------------------------------------------------
GK256_WB            ------------------------------------------------------------
GK257_GS            ------------------------------------------------------------
GK257_P15           ------------------------------------------------------------
GK257_WB            ------------------------------------------------------------
GK258_GS            ------------------------------------------------------------
GK258_P15           ------------------------------------------------------------
GK258_WB            ------------------------------------------------------------
GK259_GS            ------------------------------------------------------------
GK259_P15           ------------------------------------------------------------
GK259_WB            ------------------------------------------------------------
GK260_GS            ------------------------------------------------------------
GK260_P15           ------------------------------------------------------------
GK260_WB            ------------------------------------------------------------
GK261_GS            ------------------------------------------------------------
GK261_P15           ------------------------------------------------------------
GK261_WB            ------------------------------------------------------------
GK262_GS            ------------------------------------------------------------
GK262_P15           ------------------------------------------------------------
GK262_WB            ------------------------------------------------------------
GK263_GS            ------------------------------------------------------------
GK263_P15           ------------------------------------------------------------
GK263_WB            ------------------------------------------------------------
GK264_GS            ------------------------------------------------------------
GK264_P15           ------------------------------------------------------------
GK264_WB            ------------------------------------------------------------
GK265_GS            ------------------------------------------------------------
GK265_P15           ------------------------------------------------------------
GK265_WB            ------------------------------------------------------------
GK266_GS            ------------------------------------------------------------
GK266_P15           ------------------------------------------------------------
GK266_WB            ------------------------------------------------------------
GK267_GS            --------------------------------------------------SIGASGHHEL
GK267_P15           --------------------------------------------------SMDASGSHEP
GK267_WB            --------------------------------------------------SMGASGSHEP
GK268_GS            ------------------------------------------------------------
GK268_P15           -----------------------------------------------------------G
GK268_WB            ------------------------------------------------------------
GK269_GS            ------------------------------------------------------------
GK269_P15           ------------------------------------------------------------
GK269_WB            ------------------------------------------------------------
GK270_GS            ------------------------------------------------------------
GK270_P15           ------------------------------------------------------------
GK270_WB            ------------------------------------------------------------
GK271_GS            ------------------------------------------------------------
GK271_P15           ------------------------------------------------------------
GK271_WB            ------------------------------------------------------------
GK272_GS            ------------------------------------------------------------
GK272_P15           ------------------------------------------------------------
GK272_WB            ------------------------------------------------------------
GK273_GS            ------------------------------------------------------------
GK273_P15           ------------------------------------------------------------
GK273_WB            ------------------------------------------------------------
GK274_GS            ------------------------------------------------------------
GK274_P15           ------------------------------------------------------------
GK274_WB            ------------------------------------------------------------
GK275_GS            ------------------------------------------------------------
GK275_P15           ------------------------------------------------------------
GK275_WB            ------------------------------------------------------------
GK278_GS            ------------------------------------------------------------
GK278_P15           ------------------------------------------------------------
GK278_WB            ------------------------------------------------------------
GK276_GS            ------------------------------------------------------------
GK276_P15           ------------------------------------------------------------
GK276_WB            ------------------------------------------------------------
GK292_GS            ------------------------------------------------------------
GK292_P15           ------------------------------------------------------------
GK292_WB            ------------------------------------------------------------
GK277_GS            ------------------------------------------------------------
GK277_P15           ------------------------------------------------------------
GK277_WB            ------------------------------------------------------------
GK279_GS            ------------------------------------------------------------
GK279_P15           ------------------------------------------------------------
GK279_WB            ------------------------------------------------------------
GK280_GS            FADDIDDLSATEEMNQAERELLALINDTTIEDLSEEHGCPPLPGPSASTHLSIAKPPTYD
GK280_P15           FVDEINDLNHIEEADKVERELLALINDTTIEDFSEESGKLSLSNHSTLVHSAITKASTYS
GK280_WB            FADEMDGLSHTEEASKVERELLALINDTTIEDLSEENGGLSSSNHSALVHSVITKTSIYS
GK281_GS            ------------------------------------------------------------
GK281_P15           ------------------------------------------------------------
GK281_WB            ------------------------------------------------------------
GK282_GS            ------------------------------------------------------------
GK282_P15           ------------------------------------------------------------
GK282_WB            ------------------------------------------------------------
GK283_GS            ------------------------------------------------------------
GK283_P15           ------------------------------------------------------------
GK283_WB            ------------------------------------------------------------
GK284_GS            ------------------------------------------------------------
GK284_P15           ------------------------------------------------------------
GK284_WB            ------------------------------------------------------------
GK285_GS            ------------------------------------------------------------
GK285_P15           ------------------------------------------------------------
GK285_WB            ------------------------------------------------------------
GK286_WB            ------------------------------------------------------------
GK287_P15           ------------------------------------------------------------
GK287_WB            ------------------------------------------------------------
GK288_GS            ------------------------------------------------------------
GK288_P15           ------------------------------------------------------------
GK288_WB            ------------------------------------------------------------
GK289_GS            ------------------------------------------------------------
GK289_P15           ------------------------------------------------------------
GK289_WB            ------------------------------------------------------------
GK290_GS            ------------------------------------------------------------
GK290_WB            ------------------------------------------------------------
GK291_GS            ------------------------------------------------------------
GK291_P15           ------------------------------------------------------------
GK291_WB            ------------------------------------------------------------
GK293_WB            ------------------------------------------------------------
GK294_P15           ------------------------------------------------------------
GK294_WB            ------------------------------------------------------------
GK295_GS            ------------------------------------------------------------
GK295_P15           ------------------------------------------------------------
GK295_WB            ------------------------------------------------------------
GK296_GS            ------------------------------------------------------------
GK296_P15           ------------------------------------------------------------
GK296_WB            ------------------------------------------------------------
GK297_GS            ------------------------------------------------------------
GK297_P15           ------------------------------------------------------------
GK297_WB            ------------------------------------------------------------
GK298_GS            ------------------------------------------------------------
GK298_P15           ------------------------------------------------------------
GK298_WB            ------------------------------------------------------------
GK299_GS            ------------------------------------------------------------
GK299_P15           ------------------------------------------------------------
GK299_WB            ------------------------------------------------------------
GK300_GS            ------------------------------------------------------------
GK300_P15           ------------------------------------------------------------
GK300_WB            ------------------------------------------------------------
GK300b_WB           ------------------------------------------------------------
GK300c_P15          ------------------------------------------------------------
GK301_GS            ------------------------------------------------------------
GK301_P15           ------------------------------------------------------------
GK301_WB            ------------------------------------------------------------
GK302_GS            -----------------------------------------------------RGSTFSS
GK302_P15           -----------------------------------------------------QLPTFSS
GK302_WB            -----------------------------------------------------QLPTFSS
GK303_GS            ------------------------------------------------------------
GK303_P15           ------------------------------------------------------------
GK303_WB            ------------------------------------------------------------
GK304_GS            ------------------------------------------------------------
GK304_WB            ------------------------------------------------------------
GK305_GS            ------------------------------------------------------------
GK305_P15           ------------------------------------------------------------
GK305_WB            ------------------------------------------------------------
GK306_GS            ------------------------------------------------------------
GK306_P15           ------------------------------------------------------------
GK306_WB            ------------------------------------------------------------
GK307_GS            ------------------------------------------------------------
GK307_P15           ------------------------------------------------------------
GK307_WB            ------------------------------------------------------------
GK308_GS            -----------------------------------------------------------V
GK308_P15           -----------------------------------------------------------V
GK308_WB            -----------------------------------------------------------V
GK309_GS            ----------------------------------------------------------SY
GK309_P15           ----------------------------------------------------------SY
GK309_WB            ----------------------------------------------------------SY
GK443_GS            ------------------------------------------------------------
GK443_P15           ------------------------------------------------------------
GK443_WB            ------------------------------------------------------------
GK413_GS            ------------------------------------------------------------
GK413_P15           ------------------------------------------------------------
GK442_GS            ------------------------------------------------------------
GK442_P15           ------------------------------------------------------------
GK442_WB            ------------------------------------------------------------
GK444_GS            ------------------------------------------------------------
GK444_P15           ------------------------------------------------------------
GK444_WB            ------------------------------------------------------------
GK445_GS            ------------------------------------------------------------
GK445_P15           ------------------------------------------------------------
GK445_WB            ------------------------------------------------------------
GK446_GS            ------------------------------------------------------------
GK446_P15           ------------------------------------------------------------
GK446_WB            ------------------------------------------------------------
GK448_GS            ------------------------------------------------------------
GK448_P15           ------------------------------------------------------------
GK449_GS            ------------------------------------------------------------
GK449_P15           ------------------------------------------------------------
                                                                                

GK085_GS_GL4        IPRDKIIEILMQVTTGLMYLHNPNK----CDIDGNMLSV---------------------
GK085_P15_GL4       FPRDKIIEVLLQVTTGLAYLHSPNK----HDTTESLLSA---------------------
GK085_WB_GL4        FPRDKIIEVLLQVTTGLMYLHSPNK----HDTTGNPLSA---------------------
GK091_WB_GL4        VPITMILSVMKQVAAALAYLHGLSG----AN-----------------------------
GK092_WB_GL4        VPIAVILSVLRQVAAALAYLYGASG----ADT----------------------------
GK093_WB_GL4        ISVSVILFIVKQIAAALAYLHSVSE----VDVE---------------------------
GK094_WB_GL4        VSAGVILSVMKQLTAALAYLHSVNG----ANTR---------------------------
GK095_WB_GL4        VSAGVILSVMKQLAAALAYLHGLSG----VGAN---------------------------
GK096_GS_GL4        MPIERSLDITHQLASALAYLHSAEK----VSSEGDPLP----------------------
GK096_WB_GL4        ISLEKSLDITCQLASALAYLHSPDK----TSPKDGSLP----------------------
GK097_P15_GL4       LSEQTVCIIFSQIASALAYLHDPNK----RDVNGNPLP----------------------
GK097_WB_GL4        FSEQTVCIIFGQIASALAYLHDPNK----CDIKGNPLP----------------------
GK098_WB_GL4        VSAGVVLSILRQLSAALAYLHGLSG----ANTK---------------------------
GK099_GS_GL4        VPTDTVLLATLQLAEAIAYLHGLTV----TEEDTGRTL----------------------
GK099_P15_GL4       VLSDTILLAILQIAETIAYIHGLTV----TNEDTARAS----------------------
GK099_WB_GL4        IPSDTVLLAILQIAEAITYLHGFAT----ASGDTIKTS----------------------
GK100_WB_GL4        VSPELVLSVLRQLAAALAYLHGVSG----VGADGRPYQ----------------------
GK101_WB_GL4        VPIAVILSVMKQVAAALAYLHGLSG----VGADGRP------------------------
GK102_WB_GL4        VPIAMILSVMKQVAAALAYLHGLSG----VGA----------------------------
GK103_WB_GL4        VPIAMILSAMKQVAAALAYLHGVNG----ANN----------------------------
GK104_WB_GL4        VPITMILSVMKQIAAALAYLHSVNG----AN-----------------------------
GK105b_GS_GL4       VPVEKLLFILEQIISALAYLXD---------IDGRPYQ----------------------
GK106_WB_GL4        VPITMILSVMKQVAAALAYLHGLSG----ANTR---------------------------
GK107_GS_GL4        IPEQEILLVLEQAASGLAYLHDPKK----TDAKRNPLP----------------------
GK107_P15_GL4       ISEQDIFLILEQIASGLAYLHDSGK----VAANGESLP----------------------
GK107_WB_GL4        VSEQDIFLILEQVASGLAYLYDSGK----IAANGKPLP----------------------
GK108_P15_GL4       VSVAVILSTLRQLAAALAYLHD-------VSGAGARWP----------------------
GK108_WB_GL4        VPIAMILSVLRQVAAALAYLHSVNG----ANTR---------------------------
GK108b_P15_GL4      -----------QLAAALAYLHSVGG----VDAN---------------------------
GK109_P15_GL4       IPEATVLAIIDHVTSALAYLHDPHK----QGKNWKFLP----------------------
GK109_WB_GL4        IPEATILTIIDHVTSALAYLHDPNK----QGKNWEPLP----------------------
GK110_WB_GL4        VPTRVILSAIRQIATALAYLHSVKR----ADAE---------------------------
GK111_P15_GL4       ISTGVILSVMKQVTAALAYLHSASG----VDAN---------------------------
GK111_WB_GL4        VPIAVILSVLRQVAAALAYLYGLSG----IGTR---------------------------
GK111b_P15_GL4      VSVTVVLSILRQLAAALAYLHGVSG-----AGAG--------------------------
GK111b_WB_GL4       VPIAVILSVLRQVAAALAYLYGLSG-----IGTR--------------------------
GK111c_P15_GL4      VSLELVLSIMRQVAAALAYLHGVSG----VDAD---------------------------
GK111d_P15_GL4      -------SIARQVAAALAYLHDVSG-----AGAG--------------------------
GK112_P15_GL4       VSVAVTLSIVRQVTAALAYFHGVSD-----AGAE--------------------------
GK113_P15_GL4       VSVAVTLSIVRQLAAALAYLRGVSD-----AGAG--------------------------
GK113_WB_GL4        VSPELVLSVLRQLAAALAYLHGLSG----VGAN---------------------------
GK113c_P15_GL4      VSVAVTLSIARQVAAALAYLRGVSG-----AGAG--------------------------
GK113d_P15_GL4      VSVAVTLSLVRQVAAALAYLRGVSG-----AGAG--------------------------
GK114_GS_GL4        VSAETILALAAQITGALAYLHGIHG----VDARGDPYQ----------------------
GK114_P15_GL4       VSVAVTLSIARQLAAALAYLHSVSG----VDAKGNPFR----------------------
GK114_WB_GL4        VSPELVLSILRQLAAALAYLHGVSG----VGADGRPYK----------------------
GK114b_P15_GL4      VSPELVRSVMSQVAAALAYLHSVSG----VNAAGASFQ----------------------
GK114c_GS_GL4       FSAETIVDFMGQVVGALAYLHGFCG----TDVDGRPYR----------------------
GK114e_GS_GL4       -----------QVVGALAY-HGFCG----TDVDGRPYR----------------------
GK115_P15_GL4       ISDEMLFSVLQQVADALAYLHGIQM----KDSSGNTVC----------------------
GK115_WB_GL4        VSDEMIFSVMQQVADALAYLHGIQM----TNSNGSTVC----------------------
GK116_WB_GL4        ISVTMILSSVRQLVAALAYLHSVSG----VGADGHPYQ----------------------
GK117_WB_GL4        IPIATILSVMKQLAAALAYLHSVNG----ANT----------------------------
GK118_WB_GL4        VPITMILSVMKQVAAALAYLHGLSG----ANT----------------------------
GK119_WB_GL4        VPITMILSVMKQVAAALAYLHGLSE----VSA----------------------------
GK120_WB_GL4        VPIAVILSIVRQLAAALAYLHGVNG----ANT----------------------------
GK121_WB_GL4        VPIAMILSAMKQVAAALAYLHGVNG----ANN----------------------------
GK122_WB_GL4        IPIAVILSVLRQVAAALAYLYGLSG----IG-----------------------------
GK123_P15_GL4       VSTRLILSAVKQLAAALVHLHSASG----VGAD---------------------------
GK123_WB_GL4        VSAGVILSVMKQVAAALAYLHSVSG----AN-----------------------------
GK124_WB_GL4        IPIAVILSVLRQVAAALAYLYGLSG----IGT----------------------------
GK126_WB_GL4        IPITIILSIVRQLAAALAYLHSING----AN-----------------------------
GK127_WB_GL4        VSAGVILSVMKQLAAALAYLHGLSG----VGAN---------------------------
GK129_WB_GL4        IPIAVILSAMKQVAAALAYLHGLSE----VS-----------------------------
GK133_WB_GL4        MSEGRMLYVVCQIAG-LAHLHDPKK-----------------------------------
GK135_WB_GL4        MSAGVVLSVLRQIAAALAYLHGVNG----VSVN---------------------------
GK140_WB_GL4        VPIAVILSVMKQVAAALAYLHGLSG----VGADGRP------------------------
GK143_WB_GL4        IPSKLMLSLLGQLAGALAHLHGFSR----GAHSG--------------------------
GK148_WB_GL4        IPSKLVLSLLEQLAGALAHLHGLSR----SAH----------------------------
GK144_WB_GL4        IPSELMLSLLEQLADALAHLHSLSR----SAH----------------------------
GK144b_GS_GL4       ------------------------------------------------------------
GK144b_P15_GL4      IPASTVLSIMEQIAAALAYLHDPIE----VDANGRPLP----------------------
GK145_WB_GL4        IPSELMLSLLGQLAGALAHLHGLSR----GAHNG--------------------------
GK146_P15_GL4       IPKRLVLSLIRELANCLVYLHDPIN----GVYGS--------------------------
GK146_WB_GL4        IPKRLVLSLVRDLANCLIYLHDPIN----GVHGSLFP-----------------------
GK147_GS_GL4        IPKELFLFILGQLTDALAYLHNPDK----VDRGG--------------------------
GK147_P15_GL4       VPKELLLSILGQLADALAYLHDPDK----VGTGGRLLS----------------------
GK147a_P15_GL4      VPKKLLLSILGQLADALAYLHDPDK----VGTGGRPLS----------------------
GK147b_P15_GL4      VPKKLLLSILGQLADALAYLHDPDK----VGTGGRPLS----------------------
GK147e_GS_GL4       -------------------VHAPYK----VNERGDVLP----------------------
GK149b_P15_GL4      VPNELVLSFLRQLADALAYL----------------------------------------
GK149c_P15_GL4      VPNELVLSLLGQLADALAHLHGPSR----GVYS---------------------------
GK149d_P15_GL4      VPNELALSLLGQLADALAHLHGPSR----GVYS---------------------------
GK400_WB_GL4        VSPELILSILRQLAAALAYLHSVSV----GGT----------------------------
GK400b_P15_GL4      VSVAVTLSLVRQVAAALAYLHSVSD----AGA----------------------------
GK400d_P15_GL4      VSVAVTLSIARQVTAALAYLRGVSD----AGA----------------------------
GK400e_P15_GL4      IPIELVLSAMRQIAAALAYLHGLSG----ANT----------------------------
GK402b_P15_GL4      IPKELVFSILEQVADALAYIHDLSK----ADVNGTQLR----------------------
GK404_GS_GL4        LPMETVFKIMQHVSTALAYLHAPNK----LDGDGNELP----------------------
GK410_GS_GL4        ------------------------------------------------------------
GK418_P15_GL4       IPIELVLSAVRQIAAALAYFHTV------NDADA--------------------------
GK455_GS_GL4        ----------RQIAAALTYLSSANG----VDAKGKP------------------------
GK459_GS_GL4        ISGETVFSILRQLADALAHLHGALV----GNASGTT------------------------
GK419_GS_GL4        IPRELMLSILRQLVNALAYLHNFRK----VDVNGNTLP----------------------
GK420_WB_GL4        SPKGLMFPLLEQMADALAYLHNPRK----VAEDGSLS-----------------------
GK421_WB_GL4        SPKGLMFPLLEQMADALAYLHNPRK----VAEDGSLS-----------------------
GK422_GS_GL4        IPRELMLFILRQLASALAYVHNPTK----VDADGNSLP----------------------
GK423_GS_GL4        IPREVILSILKQLVDALAYIHDPTK----ADVNGNALP----------------------
GK454_P15_GL4       IPKELVFSILEQVADALAYLHNPYK----MAADGSSS-----------------------
GK456_GS_GL4        IPRESMLSILKQLADALAYVHAPYK----VNERGDVLP----------------------
GK424_WB_GL4        ITDEFVRTVIEKII--LDSAEQP-------------------------------------
GK426_WB_GL4        ---RELHDLLRE------------------------------------------------
GK427_WB_GL4        --TDTVLSIMEQ------------------------------------------------
GK436_P15_GL4       VSLELVLSIMRQVAAALAYLHSISG----VDAD---------------------------
GK437_GS_GL4        IPKESILSIARQLGDALAYLHDPTK----VDSCGRSLP----------------------
GK452_GS_GL4        IPAETIVAFAAQITGALAYLHSARG----TGANGDPYQ----------------------
GK457_P15_GL4       VSVTVVLSILRQLAAALAYLHSVGG-----------------------------------
GK458_P15_GL4       IPKELVFSILEQVADALAYIHDLSK----ADVNGTQLR----------------------
GK453_GS_GL4        IPEAKALEIVRQISSALAYLHAPGG----KDLNGDNLS----------------------
GK438_P15_GL4       --------------AALPDLHSASG----VGAD---------------------------
GK451_GS_GL4        IPEQKILCILEQVASGLAYLHDSNK----TDVNGDHLP----------------------
GK432_GS_GL4        IPKELLLSIARQLADALAYVHAPYK----VNE----------------------------
GK433_GS_GL4        IPKELLFSIVRQLADALAYVHAPYK----VSEKGDVLP----------------------
GK434_WB_GL4        VPTKVIFSAMKQIAAALAYLHDLSG----AN-----------------------------
GK450_WB_GL4        --TDTVLSIMEQIAIILAYLHDPDK-----------------------------------
GK428_WB_GL4        --TDTVLSIMEQIAIILAYLHDPDK-----------------------------------
GK430_WB_GL4        --IDAMLSIMEQIAIILAYLHDPDK-----------------------------------
GK431_WB_GL4        -PTDTVLSIMEQIAIILTYLHDPDK-----------------------------------
GK416_GS_GL4        IPRELMLSIVRQLVNALAYVHAPYK----VNEKGDVLP----------------------
GK417_P15_GL4       VPKGLAFSILEQVADALAYLHNPYK----MAADGSSSH----------------------
GK147b_GS_GL4       ------------------------------------------------------------
GK147c_GS_GL4       ------------------------------------------------------------
GK147d_GS_GL4       ------------------------------------------------------------
GK415_WB_GL4        SPKGLMFPLLEQMADALAYPHMPRK----AAEDGSLS-----------------------
GK411_GS_GL4        -----IIALVDQITGALAYLHGFCG----TNVDGRPYR----------------------
GK412_GS_GL4        VAESRIFIVIRQIASALAYLHDSSK----KDIDGHPVP----------------------
GK414_P15_GL4       VSVAVTLSIARQLAAALAYLHGVSG----AGA----------------------------
GK400f_P15_GL4      VSVAVTLSIVRQVAAALAYLHGASG----VDANW--------------------------
GK402_P15_GL4       IPAGTVLSIMEQIAAALAYLHDPIE----VDANGRPLP----------------------
GK149e_P15_GL4      VPNELALSLLGQLADALAHLHGPSR----GVYS---------------------------
GK149g_P15_GL4      VPNELVLSFLRQLADALAYLHDLNR----DTHD---------------------------
GK155_WB_GL4        ILSKLVLSLLGQLAGALAHLHGLSR----GAHS---------------------------
GK149_P15_GL4       VPNELALSLLGQLADALAHLHGPSR----GVYS---------------------------
GK149_WB_GL4        IPSKLVLSLLGQLAGALAHLHGLSR----GAHN---------------------------
GK147_WB_GL4        VPNELVLSLLGQLAGALAYLHGLG-----GDVDDD-------------------------
GK084_GS_GL1        PELDMILRLTAQMCEALAYLHSPFK---PQAMSENKIP----------------------
GK084_P15_GL1       PELDMILRLTAQMCEALAYLHSPFK---PQAMSENKIP----------------------
GK084_WB_GL1        PELDMILRLTAQMCEALAYLHSPFK---PQAMSENKIP----------------------
GK086_WB_GL1        APREMVVAVLRQVGAGLAYLHRPGK----TDAAGAPLP----------------------
GK087_GS_GL1        FSTEQVVNVAKQIGSALKYLHNP-K----ENLKEPQLQ----------------------
GK087_WB_GL1        FSTAQVIDVAKQIGSALEYLHNSA-----DAHNEDKRQ----------------------
GK087b_GS_GL1       FSTEQVVNVAKQIGSALKYLHNP-K----ENLKEPQLQ----------------------
GK088_GS_GL1        PPRETVVAVLRQVGAGLLYLHSAAK----ADAAG-PLP----------------------
GK088_P15_GL1       PPREMVIGVLRQVGAGLRYLHSAGK----TDADGAPLP----------------------
GK088_WB_GL1        APREMVVAVLRQVGAGLAYLHRPGK----TDAAGAPLP----------------------
GK088b_WB_GL1       ALREMVVAVLRQVGAGLAYLHRPGK----TDAAGAPLP----------------------
GK158_P15_GL1       VPRKLILEMIGQVASALAYLHDPDK----VDSAGASLP----------------------
GK158_WB_GL1        MPRRLILEVVHQISSALAYLHDPDK----TDPTGAYLP----------------------
GK159_GS_GL1        FPQKLIFSIIRQAAAGLAYLHGSHG----GGTSGESTH----------------------
GK159_P15_GL1       FPQKLIFSITRQVAMGLAHLHKYTG----SNASGESVS----------------------
GK159_WB_GL1        FPQRLIFSIIRQVAMGLAHLHKWTG----SAANGDSVS----------------------
GK160_GS_GL1        FSKTQILAVITQVSAALAYLHNRHG----EGTGGAA------------------------
GK160_P15_GL1       FSRSQILALVTQVSAALAYLHNAHK----DGVDGISLL----------------------
GK160_WB_GL1        FSKSQILTIVTQVSAALAYLHSAHK-------DRESLS----------------------
GK178_GS_GL1        LSTEKIFMIVNQLASGLAYLHNPDK----MDSTGQPLP----------------------
GK178_P15_GL1       LPTEKIFVIINQLASGLTYLHSPDK----TDSTGRPLP----------------------
GK178_WB_GL1        LSPEKIFIIVNQLASGLAYLHSPDK----TDSTGKPLP----------------------
GK202_GS_GL1        FSDGQILSIARQLSEALAYLHSPVK----YDSDGRSLP----------------------
GK202_P15_GL1       LSDTQILDIAQQLSEALAYLHSPMK----RDSDGRLLP----------------------
GK202_WB_GL1        LSDTQILDIAQQLSEALAYLHSPTK----RDSDGRLLP----------------------
GK213_GS_GL1        VDEETVLDFARQIGSAFAYLHSRDK----RLPNGMLIP----------------------
GK213_P15_GL1       INEDMVLEFAKQICSAFAYLHSLNK----ELPDRLPIS----------------------
GK213_WB_GL1        MDEDMVLDFSRQICSAFAYIHNLNK----ELPNGLPIL----------------------
GK435_GS_GL1        LDRTTMFEVIKQITDALAYLHSPNK----VDSNGDPIP----------------------
GK169_GS_GL2        IAEEKIWSVFVQLLHALNYCHSIHS----EDESGV-------------------------
GK169_P15_GL2       ISEDKIWSIFAQLLIALDYCHSPNK----PDSSGV-------------------------
GK169_WB_GL2        IAEEKIWSVFVQLLHALNYCHSIHS----EDESGV-------------------------
GK170_GS_GL2        IAEEKIWSVFVQLLHALNYCHSLHK----HDDTGT-------------------------
GK170_P15_GL2       IAEEKIWSVFVQLLHALNYCHSLHK----HDDTGT-------------------------
GK170_WB_GL2        IAEEKIWSVFVQLLHALNYCHSLHK----HDDTGT-------------------------
GK170b_P15_GL2      IAEEKIWSVFVQLLHALNYCHSLHK----HDDTGT-------------------------
GK171_GS_GL2        ISEDKIWSIFAQLLIALDYCHSPNK----PDSSGV-------------------------
GK171_P15_GL2       ISEDKIWSIFAQLLIALDYCHSPNK----PDSSGV-------------------------
GK171_WB_GL2        ISEDKIWSIFAQLLIALDYCHSPNK----PDSSGV-------------------------
GK171b_GS_GL2       ISEDKIWSIFAQLLIALDYCHSPNK----PDSSGV-------------------------
GK171b_P15_GL2      ISEDKIWSIFAQLLIALDYCHSPNK----PDSSGV-------------------------
GK214_GS_GL3        LPEKTIWLYTAQILQGVSYLHSRYK----PNDTRL-------------------------
GK214_P15_GL3       LPEKTIWLYTAQILQGVSYLHSRYK----PNDTRL-------------------------
GK214_WB_GL3        LPEKTIWLYAAQILQGVSYLHSRYK----PNDTRL-------------------------
GK219_GS_GL3        IPEEEIWRLSSEILLALDYLHTDDQ----QNRAKG-------------------------
GK219_P15_GL3       IPEEEIWRFSSEILLALDYLHTDDN----QNKTKG-------------------------
GK219_WB_GL3        IPEEEIWRFSSEILLALDYLHTDDH----QNKTKG-------------------------
GK247_GS_GL3        IPESQIWEILAQIAAGLAYLHSQIK----TGS----------------------------
GK247_P15_GL3       IPELRIWEILAQIAAGLAYLHSQIK----TGS----------------------------
GK247_WB_GL3        IPELQIWEILAQIAAGLAYLHSQIK----TGS----------------------------
GK254_GS_GL3        LPERDVWQIFKGLASALVYLHSSEK----KPS----------------------------
GK254_P15_GL3       LPERDIWRIFKGLASALVYLHSPEK----KPT----------------------------
GK254_WB_GL3        LPERTIWQIFKGLASALVYLHSPEK----KPT----------------------------
GK141_GS            IEEDAIMTVLIELTNALLYVYSLTR----RTDFVD-------------------------
GK141_P15           LEEEAIMTILIELINAILYVYSMNR----KTNFTA-------------------------
GK141_WB            LEEEVIITILVELINAILYVYSTNR----KTDFTD-------------------------
GK072_GS_Nek1       FEEAKILRWIAQLASALWYIHS--------------------------------------
GK072_P15_Nek1      FEESQVLRWIAQLASALWYIHS--------------------------------------
GK072_WB_Nek1       FEESQVLRWIAQLASALWYIHS--------------------------------------
GK162_GS            IPEATIWNMFHQMALALEYCHSPNK----PGFKPG-------------------------
GK162_P15           IPEATIWSMFHQMALALEYCHSPNK----PGFKPG-------------------------
GK162_WB            IPEATIWSMFHQMALALEYCHSPNK----PGFKPG-------------------------
GK163_GS            IPEERIWKLFGQLLLALEYCHCPTK----ENFDLG-------------------------
GK163_P15           IPEERIWKLFGQLLLALEYCHCPTK----ENFELG-------------------------
GK163_WB            IPEERIWKLFGQLLLALEYCHCPTK----ENFELG-------------------------
GK164_GS            IPEPVVWRVLAHMMAALCYYHTPFK----SG-----------------------------
GK164_P15           IPESVVWRVLAHMMAALCYYHTPFK----SG-----------------------------
GK164_WB            IPESVVWRVLAHMMAALCYYHTPFK----SG-----------------------------
GK164b_GS           IPEPVVWRVLAHMMAALCYYHTPFK----SG-----------------------------
GK165_GS            IPEATVWNIMGQLLQALQYCHSPTK----PGFDYG-------------------------
GK165_P15           IPEATIWNIMGQLLQALQYCHSPTK----PGFEYG-------------------------
GK165_WB            IPEATIWNIMGQLLQALQYCHSPTK----PGFDYG-------------------------
GK166_GS            IPESTIWIFAYQLLNALEYCHNPFK-----------------------------------
GK166_P15           IPESTIWIFAYQLLNALEYCHSPFK-----------------------------------
GK166_WB            IPESTIWIFAYQLLNALEYCHSPFK-----------------------------------
GK167_GS            IPEDRLWSIMGQILCALKYCHSPAK----PGFAVG-------------------------
GK167_P15           IPEDRLWSIMGQILCALKYCHSPAK----PGFAVG-------------------------
GK167_WB            IPEDRLWSIMGQILCALKYCHSPAK----PGFAVG-------------------------
GK168_GS            LEEELIWLYMGQILLALAYLHCPFK----SGIQQH-------------------------
GK168_P15           LEEELIWLYMGQILLALAYLHCPFK----SGIQQH-------------------------
GK168_WB            LEEELIWLYMGQILLALAYLHCPFK----SGIQQH-------------------------
GK172_GS            IPEETAWYILSHLIEALLYYHSPQK-----------------------------------
GK172_WB            IPEETVWYILSHLAEALLYYHSPQK-----------------------------------
GK058_GS            IPEAVIRDIIHQLAAGLDYLHRGHT-----------------------------------
GK058_P15           LSESLIRDIVHQLAKGLDYLHRNCS-----------------------------------
GK058_WB            IPELLVRDILHQLSKRPDYLHRSCS-----------------------------------
GK173_GS            LLPSRISEILAQLLTGLVYMHDPNE-----------------------------------
GK173_P15           LPPSQVSEILTQLLTGLVHMHDPNE-----------------------------------
GK173_WB            LPPSQASEILAQLLTGLVYMHDPNE-----------------------------------
GK174_GS            LEESFIWEIIAQVADALAYLHDPDK----PQG----------------------------
GK174_P15           LEESFVWEIIAQIADALVYLHDVDK----PQG----------------------------
GK174_WB            LEESFVWEIIAQIADALAYLHDADK----PQG----------------------------
GK175_GS            FTEEEVWRVVAALCDAARFVHSEEK----PDT----------------------------
GK175_WB            FTEEEVWRVVAALCDAARFMHSEEK----PDT----------------------------
GK175b_GS           FTEEEVWRVVAALCDAARFVHSEEK----PDT----------------------------
GK176_GS            IPISQIWLIAAHLLSALSYLHFSYK----HGG----------------------------
GK176_P15           IPISQIWLIATHLLSALSYLHFSYK----HGG----------------------------
GK176_WB            MPISQIWLIAAHLLSALSYLHFSYK----HGG----------------------------
GK177_GS            PAPVEIWRLLSPVISALAYLHSSYK----TEKYITNDGTQKP------------------
GK177_P15           PTPVELWRLLSPVISALAYLHSNYK----TEKYTTAAGTQKP------------------
GK177_WB            LTPVELWRLLSPVISALAYLHGSYK----TEKYTTAAGTQKP------------------
GK179_GS            LSEGNILVILVQMLQALAFLHG-------VREDTHTVP----------------------
GK179_P15           LSEADILIILIQILQALAFLHG-------VREGTNGVP----------------------
GK179_WB            LSEADVLVILIQVLQALAFLHG-------VREATSGIP----------------------
GK180_GS            MSEYTVXKIAKQILEGLRYLHEPKY----RSAVGALPRIA--------------------
GK180_P15           MSEYTVLKIAKQILEGLHYLHESKY----RSTTGASPKASAPVS----------------
GK180_WB            MSEYTVLKIAKQILEGLHYLHEFKH----RSTTGISPKTAAPAS----------------
GK181_GS            FPEERIWAIISQILQALAYLHARIK-----------------------------------
GK181_P15           FPEERIWAIISQVLQSLAYLHARIK-----------------------------------
GK181_WB            FPEERIWAIISQILQSLAYLHARMK-----------------------------------
GK182_GS            VSEQSIWTILSQLAYALSYCHSKTR----AQGIEF-------------------------
GK182_P15           VSEQSIWAILSQLAYALSYCHSKTR----AQGIEF-------------------------
GK182_WB            VSEQSIWAILSQLAYALSYCHSKTR----AQGIEF-------------------------
GK183_GS            FQESYIWYIIGQVVDGLAYMHSQSV----TGN----------------------------
GK183_P15           FQESYIWYVIGQIVSGLAYMHSQSV----TNN----------------------------
GK183_WB            FQEPYIWYVIGQIVNGLAYMHSQSI----TSS----------------------------
GK184_GS            FTEDVVWSTACSLLTILKELSS-------CPLRGDDAPA---------------------
GK184_P15           FTEDVVWSTAYSLLTILKDLASYP-----LREDDAPGP----------------------
GK184_WB            FTEDVVWSTAYSLLTILKDLASYPL----RE-----------------------------
GK185_GS            IPEEQIWALLYSVCAGLSYCHSNSK----HNCPKVP------------------------
GK185_P15           IPEEQIWAILYSVCAGLSYCHSNSK----HNCPKVP------------------------
GK185_WB            IPEEQIWAILYSVCAGLSYCHSNSK----HNCPKVP------------------------
GK186_GS            IGEGTIIRIIGELAEALKYYHT-------GVRPGMLPS----------------------
GK186_P15           IGEGTIIRIIGELAEALKYYHT-------GVRPGMLPS----------------------
GK186_WB            IGEGTIIRIIGELAEALKYYHT-------GVRPGMLPS----------------------
GK187_GS            IPEPVVLEILAQVVSATAYLHNPHN----KQF-KGYAGDIYT------------------
GK187_P15           IPEPLILEILTQVISATAYLHNPHN----KQF-KGYAGDVYT------------------
GK187_WB            IPEPLILEILAQVISATAYLHNPHN----KQF-KGYAGDVYT------------------
GK188_GS            IPEDTVWFYLRQSLSALAYLHSPKK--------GGNVP----------------------
GK188_P15           IPEDTVWFYLRQSLSALAYLHSPKK--------GGNVP----------------------
GK188_WB            IPEDTVWFYLRQSLSALAYLHSPKK--------GGNVP----------------------
GK189_P15           LPEDRVWELAAQLAEALAFLHSPLK----AQG----------------------------
GK189_WB            FSEDRIWELAAQLAEALAFLHSPLK----AR-----------------------------
GK190_GS            FDEETVWSITSQIAAGLSWLHSPFN-----------------------------------
GK190_P15           LDEETVWNIASQIAAGLSWLHSPFN-----------------------------------
GK190_WB            FDEETVWSIASQIAAGLSWLHSPFN-----------------------------------
GK191_GS            LSADHIAKISEQILDALIYLHVPFK----PQG----------------------------
GK191_P15           LSADQIASIFEQIVDALIYLHIPFK-----------------------------------
GK191_WB            LSADQIAFIFEQIVDALVYLHVPFK-----------------------------------
GK192_GS            YKEQQIWAILGQICLALKAVYTAMG----SLQTGVDQSV---------------------
GK192_P15           YTEQQIWAIIGQLCLALKAVYTALG----NLQMGTNKLE---------------------
GK192_WB            YTEQQIWAIIGQLCLALKAVYTALG----SLQTSANKLT---------------------
GK193_GS            IDEAVIWNIATQAIAGLAFLHNQTE-----------------------------------
GK193_P15           IDEAIVWNIAAQAIAGLAFLHNQME----DGER---------------------------
GK193_WB            IDEAIVWNIAAQAIAGLAFLHNQTE----DGER---------------------------
GK194_GS            IHLQEVLSVLRQVAAALEYLHSPCD-----------------------------------
GK194_P15           IPLQEALGILRQVGKALEHLHTSHD----GES----------------------------
GK194_WB            LPLQEALGILRQVGKALEHLHTLNN----GGS----------------------------
GK195_GS            VPEQHVWSAAGFLLDGLSYLHLLEN----PTPFLSTSSSSLMDA----------------
GK195_WB            VPEQVVWDTASSLLEGLSYLHLLEN----PTPFLSTSSSSLMDA----------------
GK195b_GS           -------------------------------------MDA--------------------
GK196_GS            LPERNVWYILAQFIDLLSYLHS-------SEF----------------------------
GK196_P15           LPERNIWYILSQFTDLLSYLHD-------CGPNHE-------------------------
GK196_WB            LPERSVWYILSQFIDLLSYLHD-------VGPNHD-------------------------
GK197_GS            FEESLVWRVLAQLAAKLHALHSPG-----EHGIRPG------------------------
GK197_P15           FEESLVWRVLAQIAAKLYALHFPG-----EHGIRPG------------------------
GK197_WB            FEESLVWRVLAQIAAKLYALHFPG-----EHGIRPG------------------------
GK198_GS            FEETCVWLVLLQCLLALDYFDTQL-----SSTSTHKDAT---------------------
GK198_P15           FEETCIWLVLVQCLLALDYFDTEL-----SDVNTGASPTN--------------------
GK198_WB            FEEACVWLILVQCLLALDYLDTEL-----SDVDADARPTN--------------------
GK199_P15           IPEERVLEIFGQLTDVLAYLHETYK-----------------------------------
GK199_WB            IPEERVLEIFGQLTDVLAYLHETYK----TD-----------------------------
GK200_GS            LSETYVLDICKQVLDALVYCHSPFK----YNPATSKGPDGGSKD----------------
GK200_P15           LSEAYILDIGKQVLDALVYCHSPFK----FNPATSKGPDTGSKD----------------
GK200_WB            LSEAYVLDIGKQVLDALVYCHSPFK----FNPATSKGPSTGSKD----------------
GK201_GS            FSEPFLWAVLLDISSALQHIHG--------------------------------------
GK201_P15           FSEPFLWAILLDISSALQHIHG--------------------------------------
GK201_WB            FSEPFLWAILLDISSALQHIHD--------------------------------------
GK203_GS            FKESTVWTFLAQLYDTLLYLHSVDKRHN-TD-----------------------------
GK203_P15           FKEATIWTFLAQLYDMLLYLHSVDKRHSTDV-----------------------------
GK203_WB            FKEATIWTLMAQLYDVLLYLHSVDKRHS-TD-----------------------------
GK204_GS            FSPSDIWKLFAQIVSGLLQLYSSTGVSDDYG-----------------------------
GK204_P15           FSPSNIWKLFAQVVAGLLQLYSSTGASDDYG-----------------------------
GK204_WB            FSPLSIWKLFAQVVAGLLQLYGSTGASDDYG-----------------------------
GK205_GS            VDEDLLWAIMIQVLLALSYCHSPFNATG--------------------------------
GK205_P15           IDEDLLWAIMIQVLLALSYCHSPFNATG--------------------------------
GK205_WB            IDEDLLWAIMIQVLLALSYCHSPFNATG--------------------------------
GK206_GS            IAEDTIWETVVQLCDGLEYLHDTSNKPY--------------------------------
GK206_P15           IAEDTIWETVVQLCDGLEYLHDNSNKSC--------------------------------
GK206_WB            VAEDTIWETVVQLCDGLEYLHDNSNKSC--------------------------------
GK207_GS            LTKEDIWKILYGVCKGLLYLHSTARST--KLPSPNVTR----------------------
GK207_P15           FTEEEVWKVLHDVCKGLLYLHSK------VRSTETCSPNT--------------------
GK207_WB            FTEGEVWKVLYDICRGLLYLHSK------VRTTELPSPNA--------------------
GK208_GS            IPEETIWCIAAHVLTGLSYCHLPCK----PDPDSPP------------------------
GK208_P15           IPEETIWCIAAHVLAGLSYCHLPCK-----------------------------------
GK208_WB            IPEETIWCIAAHILLGLSYCHLLCK-----------------------------------
GK209_GS            ISEDHIWCIAAEISSALKYLHEPHE----------KTMID--------------------
GK209_P15           IPEEHIWYIAAEVGSALKYLHEPHE----------KMMID--------------------
GK209_WB            IPEEHIWYIAAEVGSALKYLHEPHE----------KMMID--------------------
GK210_GS            IPENYLWTIIFHVAQAIKTLSHQHG-----------------------------------
GK210_P15           LPENYLWAVVSQVVHAIKTLSRQQE-----------------------------------
GK210_WB            LPEDYLWAVVSQVVQAIKTLSRQQE-----------------------------------
GK211_GS            VKESVVWEILYYILSGLAYLHV-------HAQHTIPWA----------------------
GK211_P15           VKESVVWEILYHVLSGLAYLHI-------YARNTIPWA----------------------
GK211_WB            VKESVVWEILYHVLSGLAYLHM-------YARNTIPWA----------------------
GK212_GS            IPETFVWDITTQMVLALRYLHSPIK-----------------------------------
GK212_P15           IPETFVWDITAQMVLALRYLHSPIK-----------------------------------
GK212_WB            IPETFVWDITAQMVLALRYLHSPIK-----------------------------------
GK215_GS            IDELLIWEYIAQLVDLTIFIVNQIGAENIDQQ----------------------------
GK215_P15           VDELLIWEYIAQLVDITLFIVDRIGVESVDR-----------------------------
GK215_WB            INELLIWEYIAQLVDITLFIVSQVG---VENMDGQ-------------------------
GK216_GS            IDLDTFLNIAHDIAHGLAYFHNR------PHIDANNIP----------------------
GK216_P15           ADINTFLAIAYDITQGLAYFHTHYYTDSGSDENKATTR----------------------
GK216_WB            VDLSTFLAIAYDIAQGLAYFHTRHY----TDSNRDK------------------------
GK217_GS            VPEATVLTMIKDVASALAFLHNPINFTTIDSLDADEDS----------------------
GK217_P15           IPEITVLTMIKDITSALAFLHNPINFTTIDSLDADEDS----------------------
GK217_WB            IPEATVLTMIKDIASALAFLHNPINFTTIDSLDADEDS----------------------
GK218_GS            DFEQHICKIIADVASGLYYLHTYHT---TEAGCGRAIV----------------------
GK218_P15           DYEQHICRIIADVASGLHYLHTYHTMEAVCGQTIIGPT----------------------
GK218_WB            DYEQHICRIIADVASGLHYLHTYHT---MEAVCGQPIA----------------------
GK220_GS            LSEAAIWDYIAQITDALVYLHSPWNKSY-KDSQGEIVQ----------------------
GK220_P15           LSEAAIWDYIAQITDALIYLHSPWNKSY-KDSQGEIVQ----------------------
GK220_WB            LSEAAIWDYIAQITDALIYLHSPWNKSY-KDSQGEIVQ----------------------
GK221_GS            IDEDIIWRVTESIADALAHLHSRFN-----------------------------------
GK221_P15           IEEEEIWSIARSVADALAHLHSKFN-----------------------------------
GK221_WB            VEEEEIWSIARSVADALAHLHSKFN-----------------------------------
GK222_GS            VSEAQVWFFLEQILEALCYMHNDQM--------SSPYQ----------------------
GK222_P15           VSEAQVWFFLEQILTALCYMHNNQT-----------------------------------
GK222_WB            VSEAQVWFFLEQILAALCYMHDNQT-----------------------------------
GK223_GS            IPEVEVWQILGDVTEALAHLHSRINGRT--------------------------------
GK223_P15           IPEVDIWQILGDVTEALAHLHSRIN----GRA----------------------------
GK223_WB            IPEVDIWQILGDVTEGLAHLHSRIN----GRA----------------------------
GK224_GS            VSEQGLWVILSQLISALDYLHS--------------------------------------
GK224_P15           VLEQGMWAILSQLISVLDYLHSDRD----CD-----------------------------
GK224_WB            ILEQGLWVILSQLISVLDYLHSDRD----CD-----------------------------
GK225_GS            LCEQKAWSLLGSITDVLCKLQARPD-----------------------------------
GK225_P15           LCEQKAWSLLGAIADVLCTLQARSD-----------------------------------
GK225_WB            LCEQKVWSLLIAVVDVLCMLQTRSD-----------------------------------
GK226_GS            CTEERARAISSQIAHALSIVRSAAWGLD--------------------------------
GK226_P15           CTEEKTRAIGSQIAHALSAIRSS-------------------------------------
GK226_WB            CTEEKTRAIGSQIAHALSALRSS-------------------------------------
GK227_GS            IPEAQIWWLLAQMGSALRFLHSGGK----GAR----------------------------
GK227_P15           IPEPQVWWLLAQMTSALKFLHSGGNGAY--------------------------------
GK227_WB            IPEPQIWWLLAQMGSALRFLHS----------GGNGAC----------------------
GK228_GS            IREEFIWRIAAIVIFTLDNLQTHLAPQYF-------------------------------
GK228_P15           ISEDFIWRVAAITVFALEYLDTHLTPQY--------------------------------
GK228_WB            IREDFIWRVAAVIVFVLEYLHTHLTPQY--------------------------------
GK229_GS            FEPWEIAKIGIAILEALEYLHNPFTAGG--------------------------------
GK229_P15           FDSWEITRIGVAILDALEYLHNPFTTGG--------------------------------
GK229_WB            FDPWEITRIGVAILDALEYLHNPFTTGG--------------------------------
GK230_GS            VPEAAIWGFLAQAIQALTYLHSPFNKKYQDEEGVTH------------------------
GK230_P15           VPEAAIWGFLAQAIQALTYLHSPFNKKYQDEEGVTH------------------------
GK230_WB            VPEAAIWGFLAQAIQALTYLHSPFNKKYQDEEGVTH------------------------
GK231_P15           VPEDLVWRILVHANEALFYYHSVFK-----------------------------------
GK231_WB            VPEDLVWRILVHANEGLFYYHSVFK-----------------------------------
GK232_GS            FSEEQIWDILVQCLAGLSYIHNW------KDLDGNS------------------------
GK232_P15           FSEEEIWDILVQCLAGLSYIHNWKNLDG--------------------------------
GK232_WB            FSEEEIWDILVQCLAGLSYIHNWKNLDG--------------------------------
GK233_GS            IDEDQIWKIFAQLLIAMEYCHSVRK-----------------------------------
GK233_P15           IEEDRIWRIFAQLLIAMEYCHSVRK-----------------------------------
GK233_WB            IEEDRIWRIFAQLLIAMEYCHSVRK-----------------------------------
GK234_GS            LPEDQIWDIAAQIIKAMQYCHLSYKPGSHNL-----------------------------
GK234_P15           LPEEQVWDIIAQVIKAMQYCHLSYKPGFQNL-----------------------------
GK234_WB            LPEEQVWDIVAQVVKAMQYCHLAYKPGSQNL-----------------------------
GK235_P15           IPVETMFFAANQIAAGLAYLHA-EK----ADRNKTPVP----------------------
GK235_WB            IPVETMFFAANQIAAGLAYLHA-EK----ADRSTTPVP----------------------
GK236_GS            FSEAAIWRLAYGILKALAFLHTP--SSNVQKLAGQY------------------------
GK236_P15           FSESAIWRLAYGVLKALAFIHTP--SSSVQKLTGQY------------------------
GK236_WB            FSESTIWRLAYGILKALAFMHTP--SSSVQKLTGQY------------------------
GK237_GS            LAEERIWSLLEQALKALDYLHTAEKKIVFKDGREIKYH----------------------
GK237_P15           LAEERIWSLLEQALKALDYLHTAEKRIVFKDGRELKYR----------------------
GK237_WB            LAEERIWSLLEQALKALDYLHTAEKRIVFKDGRELKYR----------------------
GK238_GS            LSESFIWSMVGQVASALAYLHLPFKPMA-MEADTQSYR----------------------
GK238_P15           LSEAFVWSIVGQVASALAYLHLPFRPGSMGESAVNILGA---------------------
GK238_WB            LSETFVWSVVGQVASALAYLHLPFRPGPIEEGGAGVPGA---------------------
GK239_GS            IPEQGIWRFMDGLCQALQFLCTS-------------------------------------
GK239_P15           IPEQSIWKLMDGLCQVLQFLCTSALSPS--------------------------------
GK239_WB            IPEQDIWKLMDGLCQALQFLCTS-------------------------------------
GK240_GS            YSESLIWDVMVQVIDAIIYLQNMASRQSRRAMSV--------------------------
GK240_P15           YSESLIWDVMVQVIDAVIYLQSMTSRQNRRAMSV--------------------------
GK240_WB            YSESLIWDVMVQVIDAVIYLQNMTSRQNRRAMNV--------------------------
GK241_GS            IDESTIWSVAAQLLDCAAYLHSMFK-----------------------------------
GK241_P15           VDETTIWFIAAQLLDCVVYLHSMFK-----------------------------------
GK241_WB            VDEATIWSIAAQLLDCVVYLHSMFK-----------------------------------
GK242_GS            LPENAVWEIIAQVLKALHYLHSWSQKGY--------------------------------
GK242_P15           LPESAVWEIVAQVLRALQYLHSWSQKGY--------------------------------
GK242_WB            LPESAVWEIVAQVLKALQYLHSWCQKGY--------------------------------
GK243_GS            VPEQLVWLIMTQLIEGLAYLHNPHK-----------------------------------
GK243_P15           VPEQLVWLIMTQLIEGLAYLHNPHK-----------------------------------
GK243_WB            VPEQLVWLIMTQLIEGLAYLHNPHK-----------------------------------
GK244_GS            FLEDTIWDIATNLVELLVYLHKHHM-----------------------------------
GK244_P15           FLEDTIWDIATNLVELLVYLHKHHL-----------------------------------
GK244_WB            FLEDAIWDIATNLVELLVYLHKHHL-----------------------------------
GK245_GS            IEERTIWSFIADLLDLLQFVLLPHKQYFADDEHIDFIS----------------------
GK245_P15           IEERTIWGFIADLLDLLQFILLPHKQYFADDEHIDFIS----------------------
GK245_WB            IEEKTIWGFIADLLDLLQFILLPHKQYFADDEHIDFIS----------------------
GK246_GS            VSEPFVWEVLAQLAYGLRDLHRLYEQPG--------------------------------
GK246_P15           APEPFVWEILSQLAYGLRDLHRLYKQAE--------------------------------
GK246_WB            APEPFVWEVLSQMAYGLRDLHRLYKQTE--------------------------------
GK248_GS            FRIEEAFSLFVQIVSGVAYLHAF-------------------------------------
GK248_P15           FRIEEAFSLFVQIVSGVAYLHAF-------------------------------------
GK248_WB            FRIEEAFSLFVQIVSGVAYLHAF-------------------------------------
GK249_GS            IPEYRIWEIIVQIAGALVYMHDPNKPGG--------------------------------
GK249_P15           IPEYRIWEIIVQVAGALVYMHDPNKPGG--------------------------------
GK249_WB            IPEYRIWEIIVQVAGALVYMHDPNKPGG--------------------------------
GK250_GS            MDEDSVWMIIAQLADVLSFCHTPDKSYFPEL-----------------------------
GK250_P15           MDEDSIWMIIAQLADVLSFCHTPDKSYFPEL-----------------------------
GK250_WB            MDEDSVWMIIAQLADVLSFCHTPDKSYFPEL-----------------------------
GK251_GS            IQEEAIWKFTAQIASALNYMHSPFKKNSTVS-----------------------------
GK251_P15           IHEEVIWKFIAQLASALNYMHSPFKKNSTVS-----------------------------
GK251_WB            IHEEIIWKFIAQLASALNYMHSPFKKNSTVS-----------------------------
GK252_P15           FSEQEIWELFAQLASALHYLHKTNE-----------------------------------
GK252_WB            FSEQEVWELFAQLVSALHYLHKTNE-----------------------------------
GK253_GS            IPEESVWRCAVCLISAVAYLQSSHAKDNSAL-----------------------------
GK253_P15           IPEESVWRCAVCLISAVAYLHSSHAKDNSTL-----------------------------
GK253_WB            IPEESVWRCAICLILAVAYLHSSHAKDNSTL-----------------------------
GK255_GS            PSAPFVYAVTRAISKALQYLHTSATLGE--------------------------------
GK255_P15           PSAPLIYSVISALSQALRYLHTSAALGNY-------------------------------
GK255_WB            PSVQFIYSVMNALSRALQYLHTSATFGDY-------------------------------
GK256_GS            IPEADIWRYTYQLLDALHYLHDPSTEAWYKIPELLSRTTS--------------------
GK256_P15           IPEADIWKYTYQLLNALYYLHDPSTEAWYKIPELLSRSAS--------------------
GK256_WB            IPEADIWKYTYQLLSALHYLHDPSTEAWYKIPELLSRSTS--------------------
GK257_GS            ISEEIIKDIFYQLVKAVAYIHK--------------------------------------
GK257_P15           ISEEIVKDIFYQLTKAVAYIHK--------------------------------------
GK257_WB            ISEEIIKDIFYQLIKAVAYIHK--------------------------------------
GK258_GS            ITENLIWEIAAQLLKALEYLHHPEPKD--HDAPADSAR----------------------
GK258_P15           ITENLIWEIAAQLLKALEYLHHPDP-SNQDAPETNFVH----------------------
GK258_WB            ITENLIWEIAAQLLKALEYLHHPEP-SDQSAPEAESMH----------------------
GK259_GS            FSEDTIWEVLAQILLAVTYLHSADGKSV----------KN--------------------
GK259_P15           FSEDAIWEVLTQILLALTFLHSSEGKSV----------KN--------------------
GK259_WB            FSEDAIWEVLTQMLLALTFLHSSEGKSV----------KN--------------------
GK260_GS            FTEEECWYYICQILLGVASIHAL-------------------------------------
GK260_P15           FTEEECWYYICQILLGVASIHAL-------------------------------------
GK260_WB            FTEEECWYYICQILLGVASIHAL-------------------------------------
GK261_GS            LPEATCWSLLACLVEAICQLHEPSRMKDIEHRFT--------------------------
GK261_P15           LPEQTCWCLLACLVEAICQLHEPSRMKDIEHRFT--------------------------
GK261_WB            LPEQTCWCLLACLVEAICQLHEPSRMKDIEHRFT--------------------------
GK262_GS            CPEQLAWSVLRQIAEALNYIHNHQYDFN--------------------------------
GK262_P15           CPEQLVWSLIRQVAEALNYIHNHHYDFN--------------------------------
GK262_WB            CPEQLVWSIIRQVAEAFNYIHSRHYDFN--------------------------------
GK263_GS            VSEDVLWPILFQISMGLAYLHTPVGKG---------------------------------
GK263_P15           VSEETLWPILFQISVGLAYLHTPAGKG---------------------------------
GK263_WB            VSEEALWPILSQISMGLAYLHTPAGKG---------------------------------
GK264_GS            VPEACILTIMRSLAQALAFLHKEARPLLFARIGGEYTEA---------------------
GK264_P15           IPEACILTILRSVAQALAFLHKEARPLLFARIGGEYTE----------------------
GK264_WB            IPEACILTILRSVAQALAFLHKEARPLLFARIGGEYTE----------------------
GK265_GS            IPEPMLWNILVRAVKALRYLHDPAQHGG--------------------------------
GK265_P15           IPESTLWGILVRVVKALRYLHDPAKHGG--------------------------------
GK265_WB            ISESMLWAILVRIVKALRYLHDPAKHGG--------------------------------
GK266_GS            FKETSVWIFLASMMDLFVHLYSSS-AEGLS------------------------------
GK266_P15           FEEASIWVFLASMMDLFLLLHSSSNIEGFS------------------------------
GK266_WB            FEEASIWIFLASMLDLFVLLHGSSNIESLS------------------------------
GK267_GS            INEQRIWSILSQIVSALEYLHG--------------------------------------
GK267_P15           MAEFRIWKILSQIVSALRYLHG--------------------------------------
GK267_WB            MTESMIWKTLSQIVSALRYLHG--------------------------------------
GK268_GS            LSVDSIFKFTAQMALALAYLHSPYKVNS-QHVSMFCLP----------------------
GK268_P15           LSVNDVLKFTAQIALALAYLHSPYK-ISSQHIDTFCLP----------------------
GK268_WB            LSVSDVLKFTAQTALALAYLHSPYKVGP-QHISTFCLP----------------------
GK269_GS            VSEDVVWKVLIGVLEALAYLETYNLEKN--------------------------------
GK269_P15           IPEDIIWKVLLGVLEALAYLET-------YNIE---------------------------
GK269_WB            VPEDIIWKVLVGVLEALAYLET-------YNIE---------------------------
GK270_GS            FPEDQIWDWFVQICMALKHVHD--------------------------------------
GK270_P15           FPEDQIWDWFVQICMALKHVHD--------------------------------------
GK270_WB            FPEDQIWDWFVQICMALKHVHD--------------------------------------
GK271_GS            INESMVWEIGAQIISALRYLHGH------SCATKKGLP----------------------
GK271_P15           INENMIWEISAQIISALRYLHSHSSAANKGL-----------------------------
GK271_WB            INENMVWEISAQIISALRYLHSHSS-----------------------------------
GK272_GS            LEESFIIGIAVEILKALIYLHSH-------------------------------------
GK272_P15           LEEPFITYIATKILEALIYLHSH-------------------------------------
GK272_WB            FDEPFITYVATQILNALIYLHSH-------------------------------------
GK273_GS            YDENTIWMILAQMCDVLAYLHSPHK-----------------------------------
GK273_P15           YDEDTIWMVLAQMCDVLAYLHSPYK-----------------------------------
GK273_WB            YDESTIWMVLAQLCDVLAYLHSPYK-----------------------------------
GK274_GS            LSIDEFWKIVVQLIYILILFSTIEGRRNTVGLDGDYTNIT--------------------
GK274_P15           LDVDEFWKITVQLIYILILFSTIEGRRNTVGLDRDYTNVT--------------------
GK274_WB            LDVDEFWKITVQLIYILILFSTIEGRRNTVGLDKDYTNVT--------------------
GK275_GS            ITETTILGILLHTASALGFICSPIR---SQIMNIPPQH----------------------
GK275_P15           ITETTIVGLLLHATAALGFICNPIR---SQLMNVPPQH----------------------
GK275_WB            ITETTIIGLLLHAAAALGFVCNPIR---SQLMNIPPQH----------------------
GK278_GS            FHESVLWKVATQLLKALLDIYSIG------------------------------------
GK278_P15           FHESVLWKVASQLLKALVDLYAIGP-----------------------------------
GK278_WB            FHESVLWKVASQLLKALVDLYAIDP-----------------------------------
GK276_GS            LPEAEVWLIIAQIVSGVHFLCSTHS-----------------------------------
GK276_P15           LPEADVWLIVAQVVSGIHFLCSTHNSDE--------------------------------
GK276_WB            LPEADVWLIIAQVVSGIHFLCSTHNSDE--------------------------------
GK292_GS            LLNNIVCQVAYQIIKGLHYLSTTNHVAVNEQGQEFSQD----------------------
GK292_P15           LLNNIVCQVAYQVIKGLHYLSTTNHVAVNEQGQEFSQD----------------------
GK292_WB            LLNNIVCQVAYQVIKGLHYLSTTNHVAVNEQGQEFSQD----------------------
GK277_GS            FSEAVLRSYALQLLTGISALERLNFQPTISLDT---------------------------
GK277_P15           FSEDVLRSYALQLLTGISALERLNFWPTVSLDT---------------------------
GK277_WB            FSEEVLRSYALQLLTGISALERLNFCPTVSLDT---------------------------
GK279_GS            PHEGINMDTFLQLLGSCKRIHSET------------------------------------
GK279_P15           ------------------------------------------------------------
GK279_WB            PHEDINTDTFLQFLGSCKRIHSEW------------------------------------
GK280_GS            FTEEEVWTILAQLVSVLSYLHSSIKTGISSEGTV--------------------------
GK280_P15           FTEEEVWAILAQLLSALSYLHSSIK----TGISSEQSN----------------------
GK280_WB            FAEEEVWAILAQLVSVLSYLHSSIK---TGIPSEQSIS----------------------
GK281_GS            FSREEILDMLYQLASLCLFLYESNTG----------------------------------
GK281_P15           FSRDEILDMLYQLASLCVFLYESQVG----------------------------------
GK281_WB            FSRDEILDMLYQLASLCIFLYESQTG----------------------------------
GK282_GS            ISESDMWRIIGQISGALYYLHFVQSLHRLVKNANTDTFTESAREEDFAAMYRFYRDRPEN
GK282_P15           ISESDMWRIIGQLASVLYYMHFVQSLHRLVKNANTDAFTESAREEDFIAMYRLYRNHPEN
GK282_WB            ISESDMWRIAGQLVSVLYYMHFVQSLHRLVKSANTDAFTESAREEDFAVMYRLYKNRPEN
GK283_GS            FDEEYIWDVLERIASGLVYLYTNDSFP---------------------------------
GK283_P15           FDEEYIWNLMERIISSLVYLYTNESFP---------------------------------
GK283_WB            FDEEYIWHLMERIVNSLTYLYTNES-----------------------------------
GK284_GS            YCEAALWQVAAQLIDTLAYYNLPRTRQFGYKSTFLAAQ----------------------
GK284_P15           YCEVALWQVAAQLLDTMTYYNLPRTRQFGHKSTLLAAQ----------------------
GK284_WB            YCELALWQVAAQLIDTMTYCNLPRTRQFGHKSTRLAAN----------------------
GK285_GS            VDEKIQWKVLSSLVDALAYLHSPVRVNTRVN-----------------------------
GK285_P15           VDEKIQWKVLSSLADALAYLHSPIRTNTRVN-----------------------------
GK285_WB            VDEKTQWKALSSLADALAYLHSPIRTNTRVN-----------------------------
GK286_WB            IAEDKVWAILAQLLDAAAACQRLYR-----------------------------------
GK287_P15           IPEEFIWFLLVAVAEMLAELHDFTTRSGIERRC---------------------------
GK287_WB            IPEEFIWFLLVAVAEMLAELHDFTTRSEIERRC---------------------------
GK288_GS            XXERIAWQLLAQLVRGLMDFYKAPD-----------------------------------
GK288_P15           XXERIVWQILAQLVQGLSDFYK--------------------------------------
GK288_WB            XXERIVWQIVAQLVQGLADFYK--------------------------------------
GK289_GS            FAEDTIWMIATQLLKFLADYSSQTATKD--------------------------------
GK289_P15           FSEDTIWMIATQLIKFLADYSSQTATKD--------------------------------
GK289_WB            FSEDTIWMIATQLIKFLADYSSQTATKD--------------------------------
GK290_GS            PSEEMVWGYVAQLAEVLSAMHSTSY----RVDEEGSVP----------------------
GK290_WB            PAEEMIWGYIAQLAEVLSVMHNTSY----QVDEEGSVPV---------------------
GK291_GS            LSEDHILRIIYQIAAVLSFLSS-------GLISIEGSS----------------------
GK291_P15           LSEEQILRITYQIAAVLSFLSS-------GLISIDNVP----------------------
GK291_WB            LPEEQILRITYQIAAVLSFLSS-------GLISIGNAPV---------------------
GK293_WB            --VEFLMKIGWRDKSFFKHVLHPNR-----------------------------------
GK294_P15           PLTSFIEDTFVQLVIAIQYIHRR--LDGPM------------------------------
GK294_WB            PSTNFIEDTFVQLVIAIQYIHRHLDGP---------------------------------
GK295_GS            VPEEAIWETVSQLAQAIAYCYNPLN-----------------------------------
GK295_P15           VPEDAIWEVVSQLAQAISYCYNPLN-----------------------------------
GK295_WB            VPEDAIWEIVSQLAQAISYCYNPLN-----------------------------------
GK296_GS            LSEAKIWYIFAQLLYALASIHDPIENQRLKND----------------------------
GK296_P15           ISEAKIWYIFTQLLYALASIHDPIENQRLKND----------------------------
GK296_WB            ISEAKIWYIFAQLLYALASIHDPVENQRLKND----------------------------
GK297_GS            MIEEVVWRVAAYLSSALYYLLFQFQ-----------------------------------
GK297_P15           MIEEVVWRVAAYLASALYYLLFQFQKKS--------------------------------
GK297_WB            MIEEVVWRVAAYLSSALYYFLFQFQKKS--------------------------------
GK298_GS            PDEDVIWKVAAIVANALTSSNLKKRNDT--------------------------------
GK298_P15           PEEDTIWKIAAIAANALTSSNLKKKNEG--------------------------------
GK298_WB            PEEDTVWKVAAVVANALTSSNLKKKNDT--------------------------------
GK299_GS            VPEPVLWNIIAQITVALNALLEQDK-----------------------------------
GK299_P15           VPEPILWNTIAQITVALNALLRQDK-----------------------------------
GK299_WB            VPEPVLWNTVAQITVALNALLEQDK-----------------------------------
GK300_GS            TPEEDIWRILYGALRGLAYLHSPLAKS---------------------------------
GK300_P15           TPEDDIWHILYGALQGLAYLHSPLAKP---------------------------------
GK300_WB            TPEDDIWQILYGALQGLAYLHSPLAKP---------------------------------
GK300b_WB           TPEDDIWQILYGALQGLAYLHSPLAKP---------------------------------
GK300c_P15          TPEDDIWHILYGALQGLAYLHSPLAKP---------------------------------
GK301_GS            FTSTEIWLIIIQLLEGVRDYQAFYA---DVGASADTPP----------------------
GK301_P15           FTSVEIWQITIQLLEGVKEYQNFYANVG-AAADTPPNL----------------------
GK301_WB            FTSVEIWLLITQLLEGVKAYQSFYARVG-AAADTPPNL----------------------
GK302_GS            PSKQTFWLVLMQLAELLAYLHSPSK-----------------------------------
GK302_P15           PSKQTFWLVLMQLAELLAYLHSPSK-----------------------------------
GK302_WB            PSKQTFWLVLMQLAELLAYLHSPSK-----------------------------------
GK303_GS            LSDDAVWGIIAQIFNGLHFYQQ-------TDINGFCGR----------------------
GK303_P15           LSDDAIWGIIAQVFNGLYFYHQ-------TDINGFCGK----------------------
GK303_WB            LSDDAIWGIIAQVFNGLYFYHQ-------TDINGFCGK----------------------
GK304_GS            VSKSCFFSYTYQLLMALSYLHYPKKDETYKGPNDTDIP----------------------
GK304_WB            VSKSCFFSYTYQLLTALSYLHCPRKDETYQGPTGTTIS----------------------
GK305_GS            FSESALWSVAAAVASLLQYLHQHDNKTFYNSISNNTIH----------------------
GK305_P15           FSESALWSIAAAVASLLQYLHQHDNKTFYNTVSNNTIN----------------------
GK305_WB            FSESALWSIAAAVASLLQYLHQHDNKTFYNAVSNNTIN----------------------
GK306_GS            LSETEIWNIIANIAAGLAYLHNPLPLPGKKA-----------------------------
GK306_P15           FPEAEIWNVVAHVAAGLSYLHSPLPLPGKKA-----------------------------
GK306_WB            FPEAEIWNVVAHIAAGLAYLHSPLPLPGKKA-----------------------------
GK307_GS            -SLDDVHSALMQLLKGLAYLHSPVKPGS--------------------------------
GK307_P15           PSLDDVHSSLMQLLKALAYLHSKVKPDS--------------------------------
GK307_WB            PSLDDVHSSLMQLLKALAYLHSKVKPDS--------------------------------
GK308_GS            LHEELTWEIAAAAVIALAYLTDQ-------------------------------------
GK308_P15           LHEELIWEIAAASVTALAYLADQ-------------------------------------
GK308_WB            LHEELIWEIAAASITALGHLADQ-------------------------------------
GK309_GS            PDERAVWDISSQLVDALEFLHNPERNGS--------------------------------
GK309_P15           PDERVVWDISSQLIDALEFLHNPERNGS--------------------------------
GK309_WB            PDERVVWDISSQLIDALEFLHNPEKNGF--------------------------------
GK443_GS            FSESEVWEILNGVVTAIESLRRLE------------------------------------
GK443_P15           FSELEVWEILAGVVTAINSLRKLD------------------------------------
GK443_WB            FSESEVWEILAGIVTAIDSLRKLG------------------------------------
GK413_GS            ATEPIIWRIMSQLIRILDHLHSASWQDDHESI----------------------------
GK413_P15           IAEPVVWRIMAQLAGALSRLHGSGQ----GGPGGA-------------------------
GK442_GS            ICESILWDITAQLFTLLAIMHSPLG----LEVKGGVGHSS--------------------
GK442_P15           ICESTLWDIAAQLFNLLAIMHSPLD----LDVKSGARHSF--------------------
GK442_WB            ICESTLWDIAAQLFNLLAVMHSPLD----LEIKSGARHSF--------------------
GK444_GS            YTTDELFYFAYQIADALYFIHC-------KALYEALLF----------------------
GK444_P15           YTTDELFYFAYQIADALYYIHC-------KSVYEGLLF----------------------
GK444_WB            YTTDELFYFAYQIADALYHIHC-------KSVYEGLLF----------------------
GK445_GS            VSERDILVFLVQLLAMTRYLSSLKL---NNPEWVRYIF----------------------
GK445_P15           IPEQDILIVLVQLLTMARYLSSLKL---SNPEWVRYIF----------------------
GK445_WB            IPEQDILITLVQLLAMARYLSSLKL---SNPEWVRYIF----------------------
GK446_GS            PPECILWRIIAQTLSAYH------------------------------------------
GK446_P15           PPECILWRIAAQTLSIYH------------------------------------------
GK446_WB            PPECILWRIIAQTLSVYH------------------------------------------
GK448_GS            FTLKEMLTCGTQVLSALIYIHHPHKKHCGIGPDM--------------------------
GK448_P15           FSPRDILTCGAQILSALIYVYHPRKKQHGTGPYM--------------------------
GK449_GS            LNMYIAWDIIRQITTVLDWLHNP--PPDTQH-----------------------------
GK449_P15           LNMYIAWDIIRQITMVLDWLHNP--PPGTRH-----------------------------
                                                                                

GK085_GS_GL4        ---------------------------------------IIIHRDLKPANILTNTDET--
GK085_P15_GL4       ---------------------------------------VIIHRDLKPANILTNDDET--
GK085_WB_GL4        ---------------------------------------VIIHRDLKPANILTNDDET--
GK091_WB_GL4        -------------------------------------TRGLVHCDLRPANVLISADGE--
GK092_WB_GL4        --------------------------------------ERLVHCDLRPANVLISADGE--
GK093_WB_GL4        ---------------------------------------ELVHCDLRPTNILISADNK--
GK094_WB_GL4        ---------------------------------------GLVHRDLRPANIFINADGE--
GK095_WB_GL4        ---------------------------------------GLVHCDLRPANVLISADGE--
GK096_GS_GL4        ---------------------------------------IILHRDLRPANVLTNDDVT--
GK096_WB_GL4        ---------------------------------------LMLYKNLRPTNILTDEDIT--
GK097_P15_GL4       ---------------------------------------VFIHQDLKPDSILVSADET--
GK097_WB_GL4        ---------------------------------------VFIHQDLKPDSILVSADET--
GK098_WB_GL4        ---------------------------------------GLVHRDLRPANIFISADGE--
GK099_GS_GL4        ---------------------------------------RVTYKALQPNTILVRGEGN--
GK099_P15_GL4       ---------------------------------------KVTYKALQPSNVFVGCNGC--
GK099_WB_GL4        ---------------------------------------KVTYKALQPSNVFVGCNGC--
GK100_WB_GL4        ---------------------------------------GLVHRDLRPASILVSADDE--
GK101_WB_GL4        -------------------------------------YKGLVHRDLKLANVLVSADGE--
GK102_WB_GL4        --------------------------------------KGLVHRDLKPANVLISADGE--
GK103_WB_GL4        --------------------------------------RGLVHCDLRPANIFISADGE--
GK104_WB_GL4        -------------------------------------TRGLVHCDLRPASILINADGE--
GK105b_GS_GL4       ---------------------------------------GIVHRDLKPANXLVSEDGN--
GK106_WB_GL4        ---------------------------------------GLVHCDLRPANVLISADGE--
GK107_GS_GL4        ---------------------------------------AVVHGALEPSSILVSDGV---
GK107_P15_GL4       ---------------------------------------TIIHGGLMPINILASDNDK--
GK107_WB_GL4        ---------------------------------------VIIHGGLTPTSILASDNGK--
GK108_P15_GL4       -----------------------------------------VRCDLKPANVLVGGDGE--
GK108_WB_GL4        ---------------------------------------GLVHCDLRPANVLISADGE--
GK108b_P15_GL4      ---------------------------------------GLVHRDLRPANILISADGE--
GK109_P15_GL4       ---------------------------------------IFVHQNLKTDNILTNKNAN--
GK109_WB_GL4        ---------------------------------------VFTHQNLKTDNILTNKNAN--
GK110_WB_GL4        ---------------------------------------GLVHRDLRSTNISISADGE--
GK111_P15_GL4       ---------------------------------------GLVHRDLRPANVLVSADGE--
GK111_WB_GL4        ---------------------------------------GLVHRDLRPANIFISADGE--
GK111b_P15_GL4      ---------------------------------------QPVRCDLRPTNVLVSADGK--
GK111b_WB_GL4       ---------------------------------------GLVHRDLRPANIFISADGE--
GK111c_P15_GL4      ---------------------------------------GLVHCDLRPANVLVSADGE--
GK111d_P15_GL4      ---------------------------------------RPVRCDLRPANVLVSADGE--
GK112_P15_GL4       ---------------------------------------RPVRCDLRPANILVSGDGE--
GK113_P15_GL4       ---------------------------------------RPVRCDLRPANVLVSGDSE--
GK113_WB_GL4        ---------------------------------------GLVHRNLRPASILVSADGE--
GK113c_P15_GL4      ---------------------------------------RPVRCDLRPANVLISADGE--
GK113d_P15_GL4      ---------------------------------------RPVRCDLRPANVLISADGE--
GK114_GS_GL4        ---------------------------------------GIVHRDLKPANILVSEDRK--
GK114_P15_GL4       ---------------------------------------GLVHRDLKLANILISGDGE--
GK114_WB_GL4        ---------------------------------------GLVHRDLKLANVLVSADGE--
GK114b_P15_GL4      ---------------------------------------GLVHRDLKLANVLISADGE--
GK114c_GS_GL4       ---------------------------------------GIVYRDLKPANILVSEDGN--
GK114e_GS_GL4       ---------------------------------------GIVYRDLKPANILVSEDGN--
GK115_P15_GL4       ---------------------------------------GTVHWDIKPANILLSEDGK--
GK115_WB_GL4        ---------------------------------------GIVHRDLRPASILISEDKK--
GK116_WB_GL4        ---------------------------------------GLVHRDLKPANVLISKKGK--
GK117_WB_GL4        --------------------------------------RGLVHCDLRPANVLISADGE--
GK118_WB_GL4        --------------------------------------RGLVHCDLRPASTLVSVDGE--
GK119_WB_GL4        --------------------------------------NRLVHRDLRPTNILISADGE--
GK120_WB_GL4        --------------------------------------RRFVHRNLRPANVLISADGE--
GK121_WB_GL4        --------------------------------------RGLVHCDLRPANIFISADGE--
GK122_WB_GL4        -------------------------------------TRGLVHRDLRPASILVSADGE--
GK123_P15_GL4       ---------------------------------------GLVHHDLRPTNILISEDGE--
GK123_WB_GL4        -------------------------------------TKGLVHCDLRPASILISADGE--
GK124_WB_GL4        --------------------------------------RGLVHRDLRPASILVSADGE--
GK126_WB_GL4        -------------------------------------TRRFVHCDLRPANVLISEDGE--
GK127_WB_GL4        ---------------------------------------GLVHCDLRPANVLISADGE--
GK129_WB_GL4        -------------------------------------ANRLVHRDLRPTSILISADGE--
GK133_WB_GL4        -------------------------------------------RSRAGHPLPVIPHG---
GK135_WB_GL4        ---------------------------------------GFVHRDLRPANVLISADGE--
GK140_WB_GL4        -------------------------------------YKGLVHRDLKLANVLVSADGE--
GK143_WB_GL4        ---------------------------------------LPSSVVLEPDNVLFAGDGR--
GK148_WB_GL4        -------------------------------------SGLPSSVVLEPDNVMFAGDGR--
GK144_WB_GL4        -------------------------------------SGLPSSVVLEPDNIMFAGDGR--
GK144b_GS_GL4       ----------------------------------------IVHRDLKPADVLISKDGE--
GK144b_P15_GL4      ---------------------------------------GVVHRNLEPANVLISGDGG--
GK145_WB_GL4        ---------------------------------------LPSSVVLEPDNVMFAGDGR--
GK146_P15_GL4       ---------------------------------------LFPGVILRPDNILFTENKK--
GK146_WB_GL4        ---------------------------------------GVI---FKPDNILFTENRR--
GK147_GS_GL4        ---------------------------------------HPLSSILKPTSILLREHDN--
GK147_P15_GL4       ---------------------------------------AIVHRNLEPTSILIEESDQ--
GK147a_P15_GL4      ---------------------------------------AIVHRNLEPTSILIEESDQ--
GK147b_P15_GL4      ---------------------------------------ATVHRNLEPTSILIEESDQ--
GK147e_GS_GL4       ---------------------------------------GIVHRDLKLANVLISEDGN--
GK149b_P15_GL4      ------------------------------------------------------------
GK149c_P15_GL4      --------------------------------------DLLSGVIIEPGGVLFTGDGQ--
GK149d_P15_GL4      --------------------------------------DLLSGVIIEPGGVLFTGDGQ--
GK400_WB_GL4        --------------------------------------RGLVHRDLKLANVLVSADGE--
GK400b_P15_GL4      --------------------------------------GRPVRCDLRPANVLVSADGE--
GK400d_P15_GL4      --------------------------------------GRPVRCDLRPANVLVSGDSE--
GK400e_P15_GL4      --------------------------------------RGVVHRDLKPANILTSEDGE--
GK402b_P15_GL4      ---------------------------------------GIVHKDLKPANILMTRDGQ--
GK404_GS_GL4        ---------------------------------------VVVHGDLKPDNILASSNADSS
GK410_GS_GL4        -------------------------------------------------------DGN--
GK418_P15_GL4       --------------------------------------GRPVRCDLRPANVLVSEDGE--
GK455_GS_GL4        -------------------------------------FKGLVHRNLKPINILVAADRE--
GK459_GS_GL4        -------------------------------------ACRTAHRDLKPTSILLSGDGE--
GK419_GS_GL4        ---------------------------------------AVVHRDLKPANVLISRDGE--
GK420_WB_GL4        --------------------------------------YSLVYGDLGPAN-LMNRDG---
GK421_WB_GL4        --------------------------------------YSLVYGDLGPANXLMNRDG---
GK422_GS_GL4        ---------------------------------------AVVHRDLKPANILMSRDGD--
GK423_GS_GL4        ---------------------------------------GIIHRDLKPTNMLISEDGD--
GK454_P15_GL4       --------------------------------------HGVVYRDLKPANTLMTRDGQ--
GK456_GS_GL4        ---------------------------------------GIVHRDLKPANVLMSKNGE--
GK424_WB_GL4        --------------------------------------------TAREFHSLLRE-----
GK426_WB_GL4        ------------------------------------------------------------
GK427_WB_GL4        ------------------------------------------------------------
GK436_P15_GL4       ---------------------------------------GLVHCDLRPANVLISADGE--
GK437_GS_GL4        ---------------------------------------AIVHRNLKPANVLTNEDGN--
GK452_GS_GL4        ---------------------------------------GIVHRDLKPANILVSEDGN--
GK457_P15_GL4       -----------------------------------VDANGLVHRDLRPANILISADGE--
GK458_P15_GL4       ---------------------------------------GIVHKDLKPANILMTRDGQ--
GK453_GS_GL4        ---------------------------------------PIIVRYLHPSQVLIDDDDA--
GK438_P15_GL4       ---------------------------------------GLVHRDLRPTNVLVSADGE--
GK451_GS_GL4        ---------------------------------------DIVHRNVKHSNILTDGYER--
GK432_GS_GL4        ------------------------------------------------------------
GK433_GS_GL4        ---------------------------------------SIVHRDLKPANVLMSRDGE--
GK434_WB_GL4        -------------------------------------TRGLVHCDLRPANVLISEDGE--
GK450_WB_GL4        --------------------------------------------------VDASRDG---
GK428_WB_GL4        --------------------------------------------------VDASRDG---
GK430_WB_GL4        --------------------------------------------------VDASRDG---
GK431_WB_GL4        --------------------------------------------------VDVSRNG---
GK416_GS_GL4        ---------------------------------------GIVHRDLKPANILMNRDGE--
GK417_P15_GL4       ---------------------------------------GVVYRDLKPANTLMTRDGQ--
GK147b_GS_GL4       ------------------------------------------------ANVLMSRNGE--
GK147c_GS_GL4       ---------------------------------------GIVHRDLKPANVLMNRDGD--
GK147d_GS_GL4       ---------------------------------------GIVHRDLKPANVLMSRDGE--
GK415_WB_GL4        --------------------------------------YSLVYGDLGPANXLMNRDG---
GK411_GS_GL4        ---------------------------------------GIVHRDLKPANILVNEDGS--
GK412_GS_GL4        ---------------------------------------IIIHQDLKPSNILINEQEM--
GK414_P15_GL4       --------------------------------------GRPVRCDLRPANVLVSADGE--
GK400f_P15_GL4      ----------------------------------------LVHRDLRPANVLVSADGE--
GK402_P15_GL4       ---------------------------------------GVVHRNLKPANVLISGDGG--
GK149e_P15_GL4      --------------------------------------DLLSGVIIEPGGVLFTGDGQ--
GK149g_P15_GL4      --------------------------------------DPLSGVIIEPDNVLFEDSGR--
GK155_WB_GL4        --------------------------------------GLPSSVVLEPDNIMFAGDRR--
GK149_P15_GL4       --------------------------------------DLLSGVIIEPGGVLFTGDGQ--
GK149_WB_GL4        --------------------------------------GLPSSVVLEPDNIMFAGDGR--
GK147_WB_GL4        ---------------------------------------LLPRAILEPDNIMFAGDGR--
GK084_GS_GL1        ---------------------------------------SIVHRDIKPANILTDDKVE--
GK084_P15_GL1       ---------------------------------------SIVHRDIKPANILTDEKVE--
GK084_WB_GL1        ---------------------------------------SIVHRDIKPANILTDEKVE--
GK086_WB_GL1        ---------------------------------------ALTHCDLRPANVLLDEAGA--
GK087_GS_GL1        ---------------------------------------RIVHGDIKLANILVNKCET--
GK087_WB_GL1        ---------------------------------------EIVHGDVKLANILVNKEET--
GK087b_GS_GL1       ---------------------------------------RIVHGDIKLANILVNKCET--
GK088_GS_GL1        ---------------------------------------AITHCDLRPANILHDKDET--
GK088_P15_GL1       ---------------------------------------AITHCDLRPANILLDQDEA--
GK088_WB_GL1        ---------------------------------------ALTHCDLRPANVLLDEAGA--
GK088b_WB_GL1       ---------------------------------------ALTHCDLRPANVLLDEAGA--
GK158_P15_GL1       ---------------------------------------VLVHRGIKPANILVDRTET--
GK158_WB_GL1        ---------------------------------------MLVHGGIKPANILVDRAET--
GK159_GS_GL1        ---------------------------------------PLVHGNLKPTNILTTRDES--
GK159_P15_GL1       ---------------------------------------SLVHGNLKPTNILANRDES--
GK159_WB_GL1        ---------------------------------------SFVHGNLKPTNILANKDES--
GK160_GS_GL1        ---------------------------------------GIIHGALKPANILISKDGE--
GK160_P15_GL1       ---------------------------------------TIVHGRLQPANILVSEDGG--
GK160_WB_GL1        ---------------------------------------AIVHGRVQPANILVNEDGR--
GK178_GS_GL1        ---------------------------------------AIIHRDLKPTNILINNEET--
GK178_P15_GL1       ---------------------------------------AIIHRDLKPTNILVNDTET--
GK178_WB_GL1        ---------------------------------------AIIHRDLKPTNILVNSTET--
GK202_GS_GL1        ---------------------------------------PIIHRDIKPENILVSKDRT--
GK202_P15_GL1       ---------------------------------------PIIHRDIKPENILVSKDRT--
GK202_WB_GL1        ---------------------------------------PIIHRDIKPENILVSKDRT--
GK213_GS_GL1        ---------------------------------------PIVHGDVKPANILITEDGK--
GK213_P15_GL1       ---------------------------------------SVVHGDVKPANILVANSGK--
GK213_WB_GL1        ---------------------------------------SVVHGDVKPANILVADQGK--
GK435_GS_GL1        ---------------------------------------VIVHGDLKPANILVNEAKS--
GK169_GS_GL2        --------------------------------------HKVIHRDIKPGNVFLTQDG---
GK169_P15_GL2       --------------------------------------GRVIHRDLKTANVFLCEDG---
GK169_WB_GL2        --------------------------------------HKVIHRDIKPGNVFLTQDG---
GK170_GS_GL2        --------------------------------------HKVIHRDIKPGNVFLTRDG---
GK170_P15_GL2       --------------------------------------HKVIHRDIKPGNVFLTRDG---
GK170_WB_GL2        --------------------------------------HKVIHRDIKPGNVFLTRDG---
GK170b_P15_GL2      --------------------------------------HKVIHRDIKPGNVFLTRDG---
GK171_GS_GL2        --------------------------------------GRVIHRDLKTANVFLCEDG---
GK171_P15_GL2       --------------------------------------GRVIHRDLKTANVFLCEDG---
GK171_WB_GL2        --------------------------------------GRVIHRDLKTANVFLCEDG---
GK171b_GS_GL2       --------------------------------------GRVIHRDLKTANVFLCEDG---
GK171b_P15_GL2      --------------------------------------GRVIHRDLKTANVFLCEDG---
GK214_GS_GL3        --------------------------------------KCIIHRDLKPDNILLTSDG---
GK214_P15_GL3       --------------------------------------KCIIHRDLKPDNILLTGDS---
GK214_WB_GL3        --------------------------------------KCIIHRDLKPDNILLTGDS---
GK219_GS_GL3        ---------------------------------------VIIHRDIKPENILLTQDN---
GK219_P15_GL3       ---------------------------------------VIIHRDIKPENILLTQDN---
GK219_WB_GL3        ---------------------------------------VIIHRDIKPENILLTQDN---
GK247_GS_GL3        -------------------------------------LSIIVHRDIKPANILFLDEG---
GK247_P15_GL3       -------------------------------------LSVVVHRDIKPANILFLDDD---
GK247_WB_GL3        -------------------------------------LSVVVHRDIKPANILFLDDD---
GK254_GS_GL3        -------------------------------------VGAIIHRDIKPANIVFSKDG---
GK254_P15_GL3       -------------------------------------VGAIIHRDIKPANIVFSKDG---
GK254_WB_GL3        -------------------------------------VGAIIHRDIKPTNIVFTKDG---
GK141_GS            -----------------------------------TLVSRLPLVALDPLCIRLSSK----
GK141_P15           -----------------------------------ALASNLPSTGLDPLCIRLNNK----
GK141_WB            -----------------------------------ALASNLPSTGLDPLCIRLSSK----
GK072_GS_Nek1       --------------------------------------RGLIHRDLKSQNIFLDQDLN--
GK072_P15_Nek1      --------------------------------------KGLIHRDLKSQNIFLDQNLN--
GK072_WB_Nek1       --------------------------------------KGLIHRDLKSQNIFLDQDLN--
GK162_GS            --------------------------------------EIVIHRDIKPANVLITDDD---
GK162_P15           --------------------------------------EIVIHRDIKPANVLITDDD---
GK162_WB            --------------------------------------EIVIHRDIKPANVLITDDD---
GK163_GS            --------------------------------------EIVIHRDIKPANILITNDD---
GK163_P15           --------------------------------------EIVIHRDIKPANILITNDD---
GK163_WB            --------------------------------------EIVIHRDIKPANILITNDD---
GK164_GS            ----------------------------------ASHMGRMVHRDIKPANVFLASDG---
GK164_P15           ----------------------------------ASHMGRMVHRDIKPANIFLASDG---
GK164_WB            ----------------------------------ASHMGRMVHRDIKPANIFLAADG---
GK164b_GS           ----------------------------------ASHMGRMVHRDIKPANVFLASDG---
GK165_GS            --------------------------------------TVIIHRDIKPANVLIRDDG---
GK165_P15           --------------------------------------TVIIHRDIKPANVLIRDDG---
GK165_WB            --------------------------------------TVIIHRDIKPANVLIRDDG---
GK166_GS            --------------------------------ENCPSMGRVIHRDIKPENILRAGEA---
GK166_P15           --------------------------------ENCPNMGRVIHRDIKPENILRAGEVT--
GK166_WB            --------------------------------ENCPNMGRVVHRDIKPENILRAGEVT--
GK167_GS            --------------------------------------KKVVHRDLKPANIMLTDEG---
GK167_P15           --------------------------------------KKVVHRDLKPANIMLTDEG---
GK167_WB            --------------------------------------KKVVHRDLKPANIMLTDEG---
GK168_GS            --------------------------------------GRIIHRDIKPANIFIKGNN---
GK168_P15           --------------------------------------GRIIHRDIKPANIFIKGNNT--
GK168_WB            --------------------------------------GRIIHRDIKPANIFIKGSNT--
GK172_GS            ---------------------------------DNTDMGSLVHRNIKPSKVFLASDG---
GK172_WB            ---------------------------------DNTDMGPLVHRNIKPSKVFLAADG---
GK058_GS            --------------------------------------RQIVHGNLVPRNIFYDNGI---
GK058_P15           --------------------------------------RQIIHGNLVPKNIFYDNGT---
GK058_WB            --------------------------------------RQIVHGNLIPEDIFYDNGA---
GK173_GS            ------------------------------------TVGLIIHRNLQPRNVLIDDDG---
GK173_P15           ------------------------------------TVGLIIHRNLQPRNVLVDKDG---
GK173_WB            ------------------------------------TVGLIIHRNLQPRNVLLDKDG---
GK174_GS            ---------------------------------------PILHKAVRASSIFIGEEG---
GK174_P15           ---------------------------------------SVLHKAVRASSVFIGENG---
GK174_WB            ---------------------------------------PVLHKAVRASSIFIGESG---
GK175_GS            ------------------------------------ELEEFAHLGIHPANIFLYADXA--
GK175_WB            ------------------------------------ELEEFAHLGIHPANIFLYADGA--
GK175b_GS           ------------------------------------ELEEFAHLGIHPANIFLYADDA--
GK176_GS            ------------------------------------EIKCITHGFIKPESILLGPAG---
GK176_P15           ------------------------------------EVRCITHGFITPESILLGPAGN--
GK176_WB            ------------------------------------EVRCVTHGFITPESILLGPAGN--
GK177_GS            -------------------------------------IRQLYHGGVHPGNILLTEGE---
GK177_P15           -------------------------------------IRQLYHGGVHPGNILLTEGC---
GK177_WB            -------------------------------------IRQLYHGGVHPGNILLTEGG---
GK179_GS            --------------------------------------SKIVHRDIKPANILMGEDD---
GK179_P15           --------------------------------------SKIVHRDIKPANILMGEDD---
GK179_WB            --------------------------------------SKIVHRDIKPANILMGEDD---
GK180_GS            -----------------------------KQTGAPLHMDEVIHGRLHLNNVMLRWDG---
GK180_P15           ---------------------------------TLLRMNEIIHGRLHLNNVMLRWDG---
GK180_WB            ---------------------------------TLPRVNELIHGRLHLNNVMLRWDG---
GK181_GS            --------------------------------ANAPDAGCIIHGNLKPSNILLCDDG---
GK181_P15           --------------------------------ANAPDAGCIIHGNLKPSNILLCDDG---
GK181_WB            --------------------------------ANAPDAGCIIHGNLKPSNILLCDDG---
GK182_GS            --------------------------------------GVVIHRDIKPENILISDDG---
GK182_P15           --------------------------------------GVVIHRDIKPENILISDDG---
GK182_WB            --------------------------------------GVVIHRDIKPENILISDDG---
GK183_GS            ---------------------------------------AVVHRDIKPGNILFTDTH---
GK183_P15           ---------------------------------------TVVHRDLKPGNILFTDTH---
GK183_WB            ---------------------------------------TIVHRDLKPGNILFTDTH---
GK184_GS            --------------------------------------LRPLHCNLKPSNVLFLDEN-LS
GK184_P15           ---------------------------------------RLLHCNLKPTNILFLDEN-LS
GK184_WB            ---------------------------------DDAPSLKPLHCNLKPTNILFLDEN-LS
GK185_GS            ---------------------------------------KLVHRHVSSFSILIGENTSML
GK185_P15           ---------------------------------------KLVHRHVSSFSILIGENTSML
GK185_WB            ---------------------------------------KLVHRHVSSFSILIGENTSML
GK186_GS            --------------------------------------TPNHYRTLTPANVLVTKDG---
GK186_P15           --------------------------------------TPNHYRTLTPANVLVTKDG---
GK186_WB            --------------------------------------TPNHYRTLTPASVLVTKDG---
GK187_GS            -------------------------------------IGCIIHRNINPLNVLVAENG---
GK187_P15           -------------------------------------IGCIIHRNITPSNVLIAENG---
GK187_WB            -------------------------------------IGCIIHRSITPSNVLIAENG---
GK188_GS            -------------------------------------IGIIIHRDIKPQNILIGNDD---
GK188_P15           -------------------------------------IGIIIHRDIKPQNILIGNDD---
GK188_WB            -------------------------------------IGIIIHRDIKPQNILIGNDD---
GK189_P15           ---------------------------------------VLAHGRVSPAAVLLAGPR---
GK189_WB            --------------------------------------GVLAHGRVSPSAVLLAGPR---
GK190_GS            ------------------------------------GVGIVPHCNIKPSNILVGNQG---
GK190_P15           ------------------------------------GVGVVPHCNIKPSNILVGSQG---
GK190_WB            ------------------------------------GVGVVPHCNIKPSNILIGSQG---
GK191_GS            ---------------------------------------VIINGSLSTSTVLIDQCMN--
GK191_P15           ------------------------------------PHGVVINGSLNTSTILVDRHMN--
GK191_WB            ------------------------------------PHGVIVNGSLSTSTVLIDQHMN--
GK192_GS            ---------------------------------------EISHGNLKPSNILLTDSG---
GK192_P15           ---------------------------------------EISHGNLKPTNILLVDSG---
GK192_WB            ---------------------------------------EISHGNLKPTNILLADSG---
GK193_GS            ----------------------------------DDEPCAVVHRYISPESFCISGDG---
GK193_P15           --------------------------------------CAVTHRYISPESFGINGDG---
GK193_WB            --------------------------------------CAVAHRYISPESFGINGDG---
GK194_GS            ------------------------------------GCSPTPHYNLKPSNIMFDSSGK--
GK194_P15           ---------------------------------------PTPHYNLKPSNIMFDSSKE--
GK194_WB            ---------------------------------------PTPHYNLKPSNIMFNSSKE--
GK195_GS            ------------------------------TNSSKSVNITGVHASITSSTVLVTQEG---
GK195_WB            ------------------------------TNNSRSVNIVGVHASITSSTVLVTQEG---
GK195b_GS           ------------------------------TNSSKSVNITGVHASITSSTVLVTQEG---
GK196_GS            ------------------------------------DISPALLYTLLPESVFIDSLD---
GK196_P15           ---------------------------------------QALLYSLTPESIFIDNLD---
GK196_WB            ---------------------------------------QALLYALTPESIFIDNLD---
GK197_GS            --------------------------------------RRFIHCQLKPSNVFLNHALT--
GK197_P15           --------------------------------------RRFIHCQLKPSNIFLNQALT--
GK197_WB            --------------------------------------RRFIHCQLKPSNIFLSQALT--
GK198_GS            --------------------------------------GKIAFGDVRPTSIYVDLQGN--
GK198_P15           ---------------------------------------KLVFGNIRPTSIYVDLQGN--
GK198_WB            ---------------------------------------KLVFGNIRPTSIYVDLQGN--
GK199_P15           --------------------------------ADSAEIHQIVHRNLRPENILLKLNG---
GK199_WB            ----------------------------------SAEVHQIVHRNLRPENILLKLNG---
GK200_GS            ------------------------------IDSSNLQPKVVLHRDIKPANLLVNHSG---
GK200_P15           ------------------------------LDSSNLQPKVVLHRDIKPANLLVNHSG---
GK200_WB            ------------------------------IDSSNLQPKVVLHRDIKPANLLVNHSG---
GK201_GS            --------------------------------------KGYVFRDVKLTNICLREXX---
GK201_P15           --------------------------------------KGYVFRDVKLANICLREXX---
GK201_WB            --------------------------------------KGYVFRDIKLANIYLREXX---
GK203_GS            -------------------------------------ISITLLRDFRPSNFFLSSRGIIQ
GK203_P15           --------------------------------------SIALLRDFRPSNFFLSSRGIIQ
GK203_WB            -------------------------------------ISIALLRDFRPSNFFLSSRGIIQ
GK204_GS            ------------------------------------ELTYLLHGSLTPSNILFDARGT--
GK204_P15           ------------------------------------EMTYLLHGSLTPSNILFDSHGT--
GK204_WB            ------------------------------------EMTYLLHGSLTPSNILFDSHGT--
GK205_GS            --------------------------------------KSVIHRDIKPANLLIGDDM---
GK205_P15           --------------------------------------KAVIHRDIKPANLLIGDDM---
GK205_WB            --------------------------------------KAVIHRDIKPANLLIGDDM---
GK206_GS            --------------------------------------GKIIHRDLKPDNIMFSGTT---
GK206_P15           --------------------------------------GKIIHRDLKPDNIMYSGTT---
GK206_WB            --------------------------------------GKIIHRDLKPDNIMYSGAT---
GK207_GS            ---------------------------------RASPANVHIHGNLKLENVGFYNGN---
GK207_P15           -------------------------------TRKGAPSNVYIHGDLKLENVGFCDGT---
GK207_WB            -------------------------------ARKRAPFNGYIHGDLKLENVGFCDGN---
GK208_GS            ---------------------------------------AIVHRNIRPSSIIVVGERE--
GK208_P15           --------------------------------PDPGSPSVILHRNIRPSSIIVIGERE--
GK208_WB            --------------------------------PDPGSPSGILHRNIRPSSIIVVGERE--
GK209_GS            ------------------------------WYSAEVPVGPVVHGFLTPSDIFISRDG---
GK209_P15           ------------------------------WYSAEIPIGPVVHGYLTPSDVFISRDG---
GK209_WB            ------------------------------WYSAEIPIGPVVHGYLTPSDIFISRDG---
GK210_GS            --------------------------------------TLGAHMGISVTNIFVTDIREAS
GK210_P15           --------------------------------------APGAHMSISITNIFVTDIRGTG
GK210_WB            --------------------------------------ALGAHMSISITNIFVTDTRGTD
GK211_GS            --------------------------------------GPIIHGAITPENILLLDDE---
GK211_P15           --------------------------------------ETIIHGAITPENILLLDDE---
GK211_WB            --------------------------------------ETIVHGAITPDNILLLDDE---
GK212_GS            --------------------------------ENAPNIGRIIHRDLKPDNVFLSSTG---
GK212_P15           --------------------------------ENASSIGRIIHRDLKPDNVFLSSTG---
GK212_WB            --------------------------------ENASGIGRIIHRDLKPDNVFLSSTG---
GK215_GS            ---------------------------------------FFLYRFFKPSNIFVCENG---
GK215_P15           --------------------------------------HFFLYRFFKPSNIFLCENG---
GK215_WB            ---------------------------------------FFLYRFFKPSNIFLCENG---
GK216_GS            -------------------------------------IYTCFHGNLKSSTIMLNEDET--
GK216_P15           ---------------------------------------TYFHGNLNSSTIMFNEDET--
GK216_WB            ---------------------------------NNISTRTYFHGNLNSSTIMFNEDET--
GK217_GS            -------------------------------------VRVIIHRDVKPGNIMLANDG---
GK217_P15           -------------------------------------IRVIIHRDVKPGNIMLANDG---
GK217_WB            -------------------------------------IRVIIHRDVKPGNIMLANDG---
GK218_GS            ----------------------------------GSTPTKIVHRDIKPENLLLMADG---
GK218_P15           -------------------------------------PTKIVHRDIKPENLLQMADG---
GK218_WB            ----------------------------------GPTPTKIVHRDIKPENLLQMADG---
GK220_GS            -------------------------------------IGRIVHRRLTPRNVLFNNLN---
GK220_P15           -------------------------------------IGRIVHRRLTPRNILFNNVN---
GK220_WB            -------------------------------------IGRIVHRRLTPRNILFNNVN---
GK221_GS            ------------------------------------VMGPIIYRCLRLDNVLFTPEG---
GK221_P15           ------------------------------------PMGPLVYKFLRPENILIADGN---
GK221_WB            ------------------------------------PMGPLVYKALRPENILIAGIG---
GK222_GS            --------------------------------------RKIIHRDIKPENIVITRDG---
GK222_P15           ---------------------------------ASLRPRKIIHRDIKPENIVITQDG---
GK222_WB            ---------------------------------DPQRPKKIIHRDIKPENIVITQDG---
GK223_GS            ---------------------------------------PTPHCDIRPATILRKQNL---
GK223_P15           ---------------------------------------PTPHCDLRPATILRKQNV---
GK223_WB            ---------------------------------------PTAHCDLRPATILRKQNI---
GK224_GS            ---------------------------------DRDGDGGIAHLNINPANILLTDDF---
GK224_P15           --------------------------------------GGIVHLNINPSNILLTDDF---
GK224_WB            --------------------------------------GGMVHLNINPSNILLTDDF---
GK225_GS            --------------------------------------APIYHHAIRPQTIYLTQEG---
GK225_P15           --------------------------------------APLCHHAIRPWTLYLTQEG---
GK225_WB            --------------------------------------GPLCHHAIRPWALYLTQEG---
GK226_GS            --------------------------------------GATIMGALTPKSVFLLSTG---
GK226_P15           ---------------------------------ACGLDGATIMGALTPKSILLLSTG---
GK226_WB            ---------------------------------ACGLDGATVMGALTPKSVLLLSTG---
GK227_GS            --------------------------------------RGIVHRDVKPANILIDDHL---
GK227_P15           --------------------------------------KGIIHRDVKPANILIDNNL---
GK227_WB            --------------------------------------RGIIHRDVKPANILIDNNL---
GK228_GS            --------------------------------------SGNSYRCLKPSSILITEDD---
GK228_P15           -------------------------------------CSRKSYRCLRPSSILVTEDD---
GK228_WB            -------------------------------------CSIKSYRCLRPSNILLTEDD---
GK229_GS            ---------------------------------------TMVHLGVSLEYIYLTPNG---
GK229_P15           ---------------------------------------SIVHLGVSLEHIYVTPSG---
GK229_WB            ---------------------------------------SIVHLGVSLEHIYVTPTG---
GK230_GS            ------------------------------------NIGKVYHRDIKPANLLLDADG---
GK230_P15           ------------------------------------NIGKVYHRDIKPANLLLDKEG---
GK230_WB            ------------------------------------NIGKVYHRDIKPANLLLDKEG---
GK231_P15           --------------------------------SNAPDVRRILHRHITPQSIVMRNNG---
GK231_WB            --------------------------------SNAPDVRRILHRHITPQSIVMRNNG---
GK232_GS            ---------------------------------------SLPHGCLDPQFIYFDSFG---
GK232_P15           -------------------------------------LHSFPHGCLDPKHIYFDSFG---
GK232_WB            -------------------------------------LHSFPHGCLDPKHIYFDSFG---
GK233_GS            --------------------------------PNAIHVGSIVHRNIIPSNIFIGEGD---
GK233_P15           --------------------------------PNAIHVGSIVHCNIIPSNIFVGEGD---
GK233_WB            --------------------------------PNAIHVGSIVHRNIIPSNIFVGEGD---
GK234_GS            --------------------------------------RRVVHRCLHPNNIFINAAG---
GK234_P15           --------------------------------------RRVIHRCLHPNNIFVSASG---
GK234_WB            --------------------------------------RRVIHRCLHPNNIFVSASG---
GK235_P15           ---------------------------------------AILHRSLRPASILVSEEET--
GK235_WB            ---------------------------------------AILHRSIRPASILVSEEET--
GK236_GS            ---------------------------------------CFIHGHLTLDTVFLSTNQ---
GK236_P15           ---------------------------------------CFIHGHITPDTVFLSANQ---
GK236_WB            ---------------------------------------CFVHGHITPDTVFLSTNQ---
GK237_GS            ---------------------------------------EICHGNLKPSNVLISETG---
GK237_P15           ---------------------------------------EVCHGNLKPSNVMISETG---
GK237_WB            ---------------------------------------EVCHGNLKPSNVMISETG---
GK238_GS            -----------------------------------YSSRSIVYAHLSPRSILLTDRS-VY
GK238_P15           ---------------------------------QSCDTGPIIYAHLSPRSILLTDRSTHA
GK238_WB            ---------------------------------QPCDAGPIIYAHLSPRSILLTDRS-IH
GK239_GS            ---------------------------------APSPSTSPAHLNLTPSNIFLSSLS---
GK239_P15           --------------------------------------TSPAHLNLTPSNIFLSSLS---
GK239_WB            ---------------------------------APSPSTSPAHLNLIPSNIFLSSLS---
GK240_GS            ---------------------------------------GAIFQNIKSSNILLMSRVDAG
GK240_P15           ---------------------------------------GAIFQNIKSSNILLMSRVDAG
GK240_WB            ---------------------------------------GAIFQNIKSSNILLMSRVDAG
GK241_GS            --------------------------------ANADGVSRVYHQHISPDNITIDPLLN--
GK241_P15           --------------------------------ANADGVSRVYHQHISPANITIDPLLN--
GK241_WB            --------------------------------ANADGVSRVYHQHISPANITIDPLLN--
GK242_GS            --------------------------------------LGIVHRDIKPENLLIDDKG---
GK242_P15           --------------------------------------LGIVHRDIKPENLLIDNKG---
GK242_WB            --------------------------------------LGIVHRDIKPENLLIDTRG---
GK243_GS            --------------------------------RNAQGIGAIVHRHLSPANVLLSEDNE--
GK243_P15           --------------------------------RNAQGIGAIVHRHLSPSNVLISEDNE--
GK243_WB            --------------------------------RNAQGIGAIVHRHLSPSNVLISEDNE--
GK244_GS            ----------------------------------------LVWSGLSPSLVHLTSQNN--
GK244_P15           ----------------------------------------LVWSGLSPPFVHLTTQNE--
GK244_WB            ----------------------------------------LAWSGLSPSFVHLTTQNE--
GK245_GS            ---------------------------------------------LDPREIMVDEKG---
GK245_P15           ---------------------------------------------LDPREIMVDKSK---
GK245_WB            ---------------------------------------------LDPREIMVDKSK---
GK246_GS            ---------------------------------------RTVLVRLKPSCVLFTSSG---
GK246_P15           ---------------------------------------RKILVRLRPSCVLFTSAG---
GK246_WB            ---------------------------------------RKVLIRLRPSSVLFTNAG---
GK248_GS            ---------------------------------------NLIHRDISAKNVLVMLKSPRD
GK248_P15           ---------------------------------------NLIHRDISAKNILVMLKSPRD
GK248_WB            ---------------------------------------NLIHRDISAKNILVMLKSPRD
GK249_GS            ---------------------------------------IVLHKNLKLSNVLANGHA---
GK249_P15           ---------------------------------------IVLHKNLKLSNILANGHA---
GK249_WB            ---------------------------------------IVLHKNLKLSNILANGHA---
GK250_GS            --------------------------------------GVVLHRNVNPDSIYLKDDG---
GK250_P15           --------------------------------------GVVLHRNVNPDSIYLKDDG---
GK250_WB            --------------------------------------GVVLHRNVNPDSVYLKDDG---
GK251_GS            --------------------------------------GKIMHRDLKPQNIMLTKAG---
GK251_P15           --------------------------------------GKIMHRDLKPQNIMLTKTG---
GK251_WB            --------------------------------------GKIMHRDLKPQNIMLTKTG---
GK252_P15           ------------------------------------HIGITAHLNLRPDNVLLTQDG---
GK252_WB            ------------------------------------HIGITAHLNLRPDNVLLTQDG---
GK253_GS            --------------------------------------KPIAHKNIQPSNVLIDRDG---
GK253_P15           --------------------------------------KPIAHKNIQPSNVLIDKDG---
GK253_WB            --------------------------------------KPIAHKNIQPSNVLIDKDG---
GK255_GS            -------------------------------------HTGILHRNLTSKSIFFTDNG---
GK255_P15           --------------------------------------TGLLHRNITSKSVFVADDG---
GK255_WB            --------------------------------------TGFLHRNITSKSVFVADDG---
GK256_GS            ------------RRPSCIDDRSSDQGEDQSSLDSARIHFPIPHRDIKPDNILLDHDN---
GK256_P15           ------------RRPSCVDDKSGDMEDDQGTMDSARIHFPIPHRDIKPDNILLDHDN---
GK256_WB            ------------RRPSCIDDKSGNTEDDQGTVDSARIHFPIPHRDIKPDNILLDYDN---
GK257_GS            --------------------------------------RNVLHRDIKAGNIFLTSSPDSN
GK257_P15           --------------------------------------RNVLHRDIKAGNIFLTSAPDSN
GK257_WB            --------------------------------------RNILHRDIKAGNIFLTSAPDSN
GK258_GS            --------------------------------------SPIVHHNITPACIFFDSSG---
GK258_P15           --------------------------------------SPIVHHNINPSCIYFDSSG---
GK258_WB            --------------------------------------SPIVHHNINPSCIYFDSSG---
GK259_GS            ------------------------------CNYEPLVVHRLIHSNLKPSNVMITQEG---
GK259_P15           ------------------------------CNYEPLVVHRLIHSNLKPSNVMIAPDG---
GK259_WB            ------------------------------CNYEPLIVHRLIHSNLKPSNVMITPDG---
GK260_GS            ---------------------------------------KIIHRDIKSLNIFLAENSDPM
GK260_P15           ---------------------------------------KIIHRDIKSLNIFLAENSEPM
GK260_WB            ---------------------------------------KIIHRDIKSLNIFLAENSEPM
GK261_GS            --------------------------------------RAIVHRYIMPRRIFMVSET---
GK261_P15           --------------------------------------RTIIHRYIMPRRIFMVSET---
GK261_WB            --------------------------------------RAIIHRYIMPRRIFMVSET---
GK262_GS            ---------------------------------------RICHRNVKGTNAILTPGG---
GK262_P15           ---------------------------------------RIYHRNIKGTNIILTPNG---
GK262_WB            ---------------------------------------RIYHRNVKGTNIILTPGG---
GK263_GS            ---------------------------------------IILHRNLTPTNVIVMERG---
GK263_P15           ---------------------------------------VILHRNLTPANVLVVANG---
GK263_WB            ---------------------------------------VILHRNLTPANVLVVANG---
GK264_GS            ---------------------------------------PILHNDLKPSNILVMSNN---
GK264_P15           --------------------------------------TPVLHNDLKPSNVLVMSNN---
GK264_WB            --------------------------------------TPVLHNDLKPSNVLVMSNN---
GK265_GS            --------------------------------------RVIVHRDVRPGNMYMTDDS---
GK265_P15           --------------------------------------RVIVHRDVRPSNMYMANDL---
GK265_WB            --------------------------------------RVIVHRDVRPSNMYMADDS---
GK266_GS            ---------------------------------------CPCNYAICPANVFVSEYG---
GK266_P15           ---------------------------------------YPHNCVIRPDNIFVSKYG---
GK266_WB            ---------------------------------------CPHNYVIRPDNIFVSKYG---
GK267_GS            ---------------------------------NPLGKGPIAHGSLKPNNIYLDKDG---
GK267_P15           ---------------------------------NPLGRGPIAHASLKPENIYLDKDG---
GK267_WB            ---------------------------------NPLGRGPVAHASLKPENIYLDKDG---
GK268_GS            ----------------------------------------NVHGGLCTDSIAIDSTSS--
GK268_P15           ----------------------------------------RVHGGLSLESIVVDTASS--
GK268_WB            ----------------------------------------RVHGWMSLDSVVIDAASS--
GK269_GS            ----------------------------------------CVHRSIKPDNILMDSNH---
GK269_P15           --------------------------------------KSCVHRSIKPENILMDSNY---
GK269_WB            --------------------------------------KSCVHRSIKPDNILMDSNY---
GK270_GS            --------------------------------------RKILHRDLKTQNIFLCTDENDR
GK270_P15           --------------------------------------RKILHRDLKTQNIFLCTDENDK
GK270_WB            --------------------------------------RKILHRDLKTQNIFLCTDENDR
GK271_GS            ----------------------------------------YIHGNLRPSNVLVTDSS---
GK271_P15           ---------------------------------------PYIHGNLRPSNILVTDSN---
GK271_WB            ---------------------------------AANRGLPYTHGNLRPSNILVTDSN---
GK272_GS            ---------------------------------------NVIHRDVKPANIFLSQSIGSS
GK272_P15           ---------------------------------------NVIHRDVKPANIFLAKTTVES
GK272_WB            ---------------------------------------NVIHRDVKPANIFLAKTTVES
GK273_GS            --------------------------------LNCPEVGIVIHRNIRPETIFLSNNT---
GK273_P15           --------------------------------LNCPEVGIVIHRNIRPETIFLSNNT---
GK273_WB            --------------------------------LNCPEVGIVIHRNIRPETIFLSNNT---
GK274_GS            ---------------------PEAFLHILKLFEDMTEEQRVAHIAVTPSVIFINNDLEI-
GK274_P15           ---------------------PELFLHVLRLFENMTEEERVAHIAVTPSVIFINNNLEV-
GK274_WB            ---------------------PDLFLHVLKLFEGMTEEERVAHIAVTPSVIFINSNLEV-
GK275_GS            ------------------------------------------HSFLSPDLLFITEATR--
GK275_P15           ------------------------------------------HSFLSPDFIFINEHTR--
GK275_WB            ------------------------------------------HSFLSPDFIFINEHTR--
GK278_GS            -----------------------------------------QHVTLG---LLLSLGADT-
GK278_P15           ------------------------------------------KVSLG---LLLSLGADT-
GK278_WB            ------------------------------------------RVSLG---LLLSLGADT-
GK276_GS            --------------------------------------SGEVFAILSPQTIIISSNC---
GK276_P15           -----------------------------------------VFAVLSPQTIIICDNC---
GK276_WB            -----------------------------------------VFAILSPQTIIICDNC---
GK292_GS            ---------------------------------------KIFHSFITPSDIVFNSSG---
GK292_P15           ---------------------------------------KIFHSFITPSDIVFNTSG---
GK292_WB            ---------------------------------------KIFHSFITPNDIVFNTSG---
GK277_GS            -------------------------------------IFVSSSFSNDPCDLSIGDEPD--
GK277_P15           -------------------------------------IIVSSSFSSDPCSVSMDDTLD--
GK277_WB            -------------------------------------ILVSSSFSTDPCNASMDDALD--
GK279_GS            ----------------------------------------QEDAPAKSGLLSEVTILEF-
GK279_P15           ------------------------------------------------------------
GK279_WB            ----------------------------------------QDAPSSKTSLLSEVTVLEF-
GK280_GS            ---------------------------------------TINHGRLRLDTVFYDPVTR--
GK280_P15           ---------------------------------------SINHGRIRPDTIFYDPVTH--
GK280_WB            ----------------------------------------INHGRIRPDTIFYDPVTH--
GK281_GS            ----------------------------------------VMDENS----IIIDPRC---
GK281_P15           ----------------------------------------VLDENS----IIIDPRC---
GK281_WB            ----------------------------------------ILDENS----IIIDPRC---
GK282_GS            FCSDDIQYKNFQLKELARVSNHLVREKSMELYEYACQIIPILHKEITPDNLIVDSAG---
GK282_P15           FCSDDIHYKNFQLKELARVSNHLVREKSMELYEYACQIIPILHREITPENLIVDSAG---
GK282_WB            FCSDDIHYKNFQLEELARVSNHLVREKSMELYEYACQIIPILHREITPDNLIVDSAG---
GK283_GS            ---------------------------------------TKAHGRVWPYNVLRTALG---
GK283_P15           ---------------------------------------VKAHGQIWPSNILRTAAN---
GK283_WB            -------------------------------------FSIKAHGQIWPSNILRTATN---
GK284_GS            ---------------------------------------SFPHCVLRPFSIVITSPFVQE
GK284_P15           ---------------------------------------SFPHCILRPFIILITNSFTQE
GK284_WB            ---------------------------------------SFPHCVLRPFIIVITNSFTQE
GK285_GS            --------------------------------------RRMAHRYICPDTIYILESG---
GK285_P15           --------------------------------------RRMAHRYICPDTIYVLESG---
GK285_WB            --------------------------------------RRMAHRYICPDTIYVLESG---
GK286_WB            -----------------------------------------SHLNIAPSNIYISDLY---
GK287_P15           -------------------------------------------HFVTPYNIFLSVVG---
GK287_WB            -------------------------------------------HFVTPYNIFLSVAG---
GK288_GS            ------------------------------------SLRAGITPNIYPEAIFIITNS---
GK288_P15           ---------------------------------APESLRAGLTPTICPEAIFVVHNS---
GK288_WB            ---------------------------------APESLRAGLTPTICPEAIFVVHDS---
GK289_GS            ----------------------------------------KILLDLRPSCIYVSEAG---
GK289_P15           ----------------------------------------KILLDLRPSCIYISETG---
GK289_WB            ----------------------------------------KVLLDLRPSCIYISEMG---
GK290_GS            --------------------------------------RILVHGSLVTDIVHTDPGDLR-
GK290_WB            ---------------------------------------VLVHGNLATDIVHTDPGDLH-
GK291_GS            --------------------------------------IRLVCTALRPQTIYIRDEST--
GK291_P15           --------------------------------------IRLACLSLSPQTIYIHDGST--
GK291_WB            ---------------------------------------RLACLSLSPQTIYIHGGST--
GK293_WB            --------------------------------------LRVSNNGLISLDICH-------
GK294_P15           ---------------------------------------KRRPLIIDPKSVYFTDGG---
GK294_WB            --------------------------------------MKRRPLIIDPKSVYFTDGG---
GK295_GS            ------------------------------------NLEPSMWGFINPTEIIRMETG---
GK295_P15           ------------------------------------NLEPSMWSFIQPARVIRTETG---
GK295_WB            ------------------------------------NLEPSMWSFIHPARIIRIETG---
GK296_GS            --------------------------------------SPPVHMDIRPSSICVTRDG---
GK296_P15           --------------------------------------SPPVHMDIRPSSVYITRDG---
GK296_WB            --------------------------------------SPPVHMDIRPSSISVTRDG---
GK297_GS            ----------------------------------AKPISTIFKRFITPRDCVVCRNG---
GK297_P15           -------------------------------------ICAIFKRFITPHDCVVCKTG---
GK297_WB            -------------------------------------ICAIFKRFITPQDCVVCRTGLV-
GK298_GS            --------------------------------------SEFVHGHLCPAAIFITHEG---
GK298_P15           ---------------------------------------EFIHGHLCPAALFITHEG---
GK298_WB            --------------------------------------SEFIHGHLCPAALFITHEG---
GK299_GS            ---------------------------------------LFQHANIHLSNCFVDQETG--
GK299_P15           ---------------------------------------SFQHANIHPANCFVDQETG--
GK299_WB            ---------------------------------------SFQHANIHPSNCFIDQSTG--
GK300_GS            ---------------------------------------VLVHGAISPTSVYVSKDG---
GK300_P15           ---------------------------------------VLVHGTISPTSVYVSRDG---
GK300_WB            ---------------------------------------VLVHGAISPTSVYVSRDG---
GK300b_WB           ---------------------------------------VLVHGAISPTSVYVSRDG---
GK300c_P15          ---------------------------------------VLVHGTISPTSVYVSRDG---
GK301_GS            ------------------------------------------NLFLSPFFILISDEQ---
GK301_P15           --------------------------------------------FLSPFFILISDED---
GK301_WB            --------------------------------------------FLSPFFILISDEE---
GK302_GS            --------------------------------ANAPDIGTVILRSLDPSSIYLDSSG---
GK302_P15           --------------------------------SNAPDISTVILLSLDPAGIYLDNLG---
GK302_WB            --------------------------------RNAPDISTVILRSLDPAGIYLDNLG---
GK303_GS            ---------------------------------------TPIHGGVNAENIYISTNG---
GK303_P15           ---------------------------------------TPIHGGINAENIYISTNG---
GK303_WB            ---------------------------------------TPIHGGINAENIYISTNG---
GK304_GS            -------------------------------------IRRVVHGAIRPTSVLIDSDGK--
GK304_WB            -------------------------------------IKRVVHGAIRPASVLIDNNGK--
GK305_GS            -------------------------------------LGSMVHGNLKPSNVYIVHQK---
GK305_P15           -------------------------------------IGSMVHGNLKPSNVYIAHQK---
GK305_WB            -------------------------------------MGSMVHGNLKPSNVYITHQK---
GK306_GS            --------------------------------------GTILHLGLSPDSVMLYSEIE--
GK306_P15           --------------------------------------GFLLHLGLSPDSLMIYSDIE--
GK306_WB            --------------------------------------GFLLHLGLSPDSLMVYSDAE--
GK307_GS            ------------------------------------DVGTVLAGILTPDRILYSQGI---
GK307_P15           ------------------------------------DVGVVLAGILTPERVLYSKGL---
GK307_WB            ------------------------------------DVGVVLAGILTPERILCSKGL---
GK308_GS            ---------------------------------------GILHMGISPETIHLTEAG---
GK308_P15           ---------------------------------------GLTHMGISPEAIHLTELG---
GK308_WB            ---------------------------------------GLTHMGISPGAIHLTEMG---
GK309_GS            --------------------------------------GVIVHRDISLKNILVSDVFA--
GK309_P15           --------------------------------------GVIVHRDISLKNILVSDIIT--
GK309_WB            --------------------------------------GVIVHRDISLKNILVSDIVT--
GK443_GS            ----------------------------------------ALSEPIFFTTDNVLLQN---
GK443_P15           ----------------------------------------VLNEPLFFTPSNILLLE---
GK443_WB            ----------------------------------------ALNEPLFFTPDNVLLLE---
GK413_GS            ---------------------------------------RVVYRDWSPSLILLDNLFC--
GK413_P15           ---------------------------------------RIIYRDWSPSLILVDALFC--
GK442_GS            ------------------------------SVEGDYRSPPIPHGNLSLSTVMCSYSS---
GK442_P15           ------------------------------DAGENHQPLPLPHGNLSVLTVMCDYSS---
GK442_WB            ------------------------------GAGENHQSLPLPHGNLSTSTIVCDYSS---
GK444_GS            --------------------------------------------SVRADSVIIKGSPINL
GK444_P15           --------------------------------------------SVRADSIVIKGSPVNL
GK444_WB            --------------------------------------------SVRADSVVIKGSPVNL
GK445_GS            ----------------------------------------------NPAHIYVSSMG---
GK445_P15           ----------------------------------------------MPAHIYVSTMG---
GK445_WB            ----------------------------------------------LPAHIYVSAMG---
GK446_GS            ------------------------------------------------------------
GK446_P15           ------------------------------------------------------------
GK446_WB            ------------------------------------------------------------
GK448_GS            --------------------------------------PICNLAEISPDTISCS------
GK448_P15           --------------------------------------PVCNLTDISPDTITCN------
GK449_GS            --------------------------------------KPGFHGHLSPANVTYCLFTK--
GK449_P15           --------------------------------------KPGFHGHLSPANITYCLLTK--
                                                                                

GK085_GS_GL4        -----------QFVIADFGFCRETL------------------NDGSATAGSPM------
GK085_P15_GL4       -----------QFVIADFGFCREAL------------------KDGSTTVGSPM------
GK085_WB_GL4        -----------QFVIADFGFCREAL------------------KDGSTTAGSPM------
GK091_WB_GL4        -----------YFIIAGLELCKDAL------------------WSESTIAGMAA------
GK092_WB_GL4        -----------HFVITGLGLCKDAL------------------WSGSTLMGIMA------
GK093_WB_GL4        -----------HVVLAGLSLCIDAL------------------WSESTIMGVA-------
GK094_WB_GL4        -----------RFVIADFGLCRDAL------------------WSGSTLIGIMA------
GK095_WB_GL4        -----------RFVIADFGLCRNTL------------------WSESTIAGMAV------
GK096_GS_GL4        -----------RVVITDFGLCKDSI------------------ASSNTTVGTPL------
GK096_WB_GL4        -----------AVVITDFGLCKDET------------------AFNSTPVDALL------
GK097_P15_GL4       -----------QYVITDFGFCREDL------------------DRGSVVLGVPD------
GK097_WB_GL4        -----------QYVITDFGFCREDL------------------DRGSVVLGVPE------
GK098_WB_GL4        -----------RFIIADFGLCKDAL------------------RCGSTIAGTAV------
GK099_GS_GL4        -----------RFLISATGICFEGE-----------------------QTSTCF------
GK099_P15_GL4       -----------RFSISAIGICLENE-----------------------QSDTCF------
GK099_WB_GL4        -----------RFLISAIGICIEHE-----------------------QTDTCF------
GK100_WB_GL4        -----------HFIIADFGLCKDAL------------------RCGSTIAGTAV------
GK101_WB_GL4        -----------HFIIADFGLCKDAL------------------RCGSTIAGTAV------
GK102_WB_GL4        -----------RFVIADFGLCKDAL------------------RCGSTIAGTAV------
GK103_WB_GL4        -----------RFIIAGLGLCKDAL------------------WSESTLMGVAV------
GK104_WB_GL4        -----------RFIIADFGLCKDAL------------------WSGNILIGIMA------
GK105b_GS_GL4       -----------RIVLADFGLCKDAL------------------RNGSTVAGTLA------
GK106_WB_GL4        -----------YFIIAGLELCKDAL------------------WSESTIAGMAA------
GK107_GS_GL4        -----------HFALANYGIPGKLM------------------QKGS--GAATS------
GK107_P15_GL4       -----------HFVLTDYGLPRELL-------------------QNGVSANAFS------
GK107_WB_GL4        -----------HFVLTDYGLPRELL-------------------QNGVSASIFS------
GK108_P15_GL4       -----------HFVIADSGLCRDAL------------------WNESTFASTAA------
GK108_WB_GL4        -----------RFVIADFGLCKDAL------------------WSGSTLIGIMA------
GK108b_P15_GL4      -----------YFVIAGLGLCRDAL------------------WSESTFAGTAA------
GK109_P15_GL4       -----------LFVVTDCGLCRSAL------------------EGTPIGLGTST------
GK109_WB_GL4        -----------FFVVADCGLCRSAL------------------EGAPAGFGSST------
GK110_WB_GL4        -----------HFIIAGLELCRNIL------------------WSGSTLIGIGA------
GK111_P15_GL4       -----------YFVIAGLGLSRDTL------------------GSGSTLLEMAA------
GK111_WB_GL4        -----------YFVIAGLGLCRNAL------------------RGGSITAITRP------
GK111b_P15_GL4      -----------HFVIAGLGLSRDVL------------------RSENTIAGTAA------
GK111b_WB_GL4       -----------YFVIAGLGLCRNAL------------------RGGSITAITRP------
GK111c_P15_GL4      -----------YFVITGLSLCRDAL------------------GSGSPLLEMAA------
GK111d_P15_GL4      -----------HFIIAGLSLCRDAL------------------GSGSPLLEMAA------
GK112_P15_GL4       -----------HFIIADLGLYRDAL------------------WSESTFAGTAG------
GK113_P15_GL4       -----------HFVIAGLGLCKDAL------------------RSGSTLAGTRP------
GK113_WB_GL4        -----------HFVIADFGLCRDAL------------------WSESTLMGIMA------
GK113c_P15_GL4      -----------HFVIADLGLCKDAL------------------RSGSTLAGTRP------
GK113d_P15_GL4      -----------HFVIADLGLCKDAL------------------RSGSTLAGTRP------
GK114_GS_GL4        -----------RVVLADFGPYKNAL------------------RSGNTIIEILV------
GK114_P15_GL4       -----------HFVIADFGLCKDAL------------------RSRSTIAGTAA------
GK114_WB_GL4        -----------HFIIADFGLCKDAL------------------RCGSTIAGTAV------
GK114b_P15_GL4      -----------RFIIADFGLCKDAL------------------RCGSTTAGTVV------
GK114c_GS_GL4       -----------RLVLADFGLCKSAM------------------ASGTTRAGSPT------
GK114e_GS_GL4       -----------RLVLADFGLCKDAL------------------RSGTTLAGTKP------
GK115_P15_GL4       -----------RVVVTCFGLYKNAL------------------RPENAFVGTGP------
GK115_WB_GL4        -----------RVVITCFGPCKDVL------------------RSGNAFVGARP------
GK116_WB_GL4        -----------RFIIADFGLCKDAL------------------RCGSTYAGTPL------
GK117_WB_GL4        -----------RFVIADFGLCRNTL------------------WSGSTLIGIMA------
GK118_WB_GL4        -----------YFIIAGLELCKDAL------------------WSESTIAGMAA------
GK119_WB_GL4        -----------HFVIADFGLCKDAL------------------WSGSTLMGVAY------
GK120_WB_GL4        -----------RFVIANFSLCKDAL------------------RCGSTLIGIMA------
GK121_WB_GL4        -----------RFIIAGLGLCKDAL------------------WSESTLMGVAV------
GK122_WB_GL4        -----------RFIIADFGLCKDAL------------------WSGSTLMGIMA------
GK123_P15_GL4       -----------HFVIADLGLSRNAL------------------LSESTFAGTAA------
GK123_WB_GL4        -----------RFIIADFGLCKDAL------------------WSESTLIGIMA------
GK124_WB_GL4        -----------RFIIADFGLCKDAL------------------WSGSTLMGIMA------
GK126_WB_GL4        -----------RFVIADFGLCRDAL------------------WSGSTLIGIMA------
GK127_WB_GL4        -----------RFVIADFGLCRNTL------------------WSESTIAGMAV------
GK129_WB_GL4        -----------RFVIADFGLCKDAL------------------WSGSTLMGIMA------
GK133_WB_GL4        ------------------------------------------------------------
GK135_WB_GL4        -----------YFVIAGLGLCKDAL------------------RCGSTIVSTAV------
GK140_WB_GL4        -----------HFIIADFGLCKDAL------------------RCGSTIAGTAV------
GK143_WB_GL4        -----------RVVLADFGFCEGI-------------------SSGAAKAGDPA------
GK148_WB_GL4        -----------RVVLADFGFCKGI-------------------SSGAAKAGDPA------
GK144_WB_GL4        -----------RVVLADFGFCEGI-------------------SSGAAKAGDPA------
GK144b_GS_GL4       -----------RVAIADFGLCKDAQ------------------HDGNTLAGSPP------
GK144b_P15_GL4      -----------HVVLADPGLCKDGL------------------HDGSTFVRTEA------
GK145_WB_GL4        -----------RVVLADFGFCEGI-------------------SSGAAKAGDPA------
GK146_P15_GL4       -----------HIILLDFELCRSM-------------------SSWTTNVGDPV------
GK146_WB_GL4        -----------HIVLANFELCMGM-------------------SSWATKTGDPA------
GK147_GS_GL4        -----------RVVITNFGLCGGDL------------------LGSATNANDPT------
GK147_P15_GL4       -----------RVVITNFGLCKST-------------------SSGAAGAGDPA------
GK147a_P15_GL4      -----------RVVITNFGLCKGT-------------------SSGAARTGDPA------
GK147b_P15_GL4      -----------RVVITNFGLCKGT-------------------SSRTARAGDPA------
GK147e_GS_GL4       -----------KVVIADFRLCKDAQ------------------HDGITFAGSPA------
GK149b_P15_GL4      ------------------------------------------------------------
GK149c_P15_GL4      -----------RIVLGDLGLHGGT-------------------SSGAARPGDPA------
GK149d_P15_GL4      -----------RIVLGDLGLHGGT-------------------SSGAARPGDPA------
GK400_WB_GL4        -----------HFIIADFGLCKDAL------------------RCGSTIAGTAV------
GK400b_P15_GL4      -----------HFVIAGLGLYRDAL------------------WSGSTLLGIVA------
GK400d_P15_GL4      -----------HFVIAGLGLYRDAL------------------WSGSTLLGIVA------
GK400e_P15_GL4      -----------HFVIADFGLCKDAL------------------RSGSTFVGTRL------
GK402b_P15_GL4      -----------RVVLANFGLCKDAL------------------YSEITFARIPI------
GK404_GS_GL4        ET---------KFVVADIGLNEDVI------------------CQDTRTTNAPL------
GK410_GS_GL4        -----------KIALADFGLCKNAL------------------RNGNTIAGTLV------
GK418_P15_GL4       -----------HFVIADFGLCKDAL------------------RNGSTLAGTRP------
GK455_GS_GL4        -----------QFILADFGLCKDAL------------------RSGTTLAGTKP------
GK459_GS_GL4        -----------CIAIAHLGRCKDAL------------------WPEGAMDGPKP------
GK419_GS_GL4        -----------RVVIADFGLCKDAA------------------QSGKTFAGTPV------
GK420_WB_GL4        -----------RIVLADFGLCKDSL------------------HSGGTFAGTSA------
GK421_WB_GL4        -----------RIVLADFGLCKDSL------------------HSGGTFAGTSA------
GK422_GS_GL4        -----------CVVIADFGLCKDAQ------------------HDGITFAGTPP------
GK423_GS_GL4        -----------RVVIADFGLCKDAQ------------------HDGITFAGSPP------
GK454_P15_GL4       -----------RVVLADFGLCKDAL------------------HNEGTFAGTPD------
GK456_GS_GL4        -----------RVAIADFGLCKDAQ------------------HDGNTFAGSPS------
GK424_WB_GL4        ------------------------------------------------------------
GK426_WB_GL4        ------------------------------------------------------------
GK427_WB_GL4        ------------------------------------------------------------
GK436_P15_GL4       -----------HFIIAGPGLCRDAL------------------WSESTFAGTAA------
GK437_GS_GL4        -----------KVALANFGLCKDAL------------------LSGATLAGTKA------
GK452_GS_GL4        -----------RLVLADFGLCKSAM------------------ASGTTRAGSPT------
GK457_P15_GL4       -----------YFVIAGLGLCRDAL------------------WSESTFAGTAA------
GK458_P15_GL4       -----------RVVLANFGLCKDAL------------------YSEITFARIPI------
GK453_GS_GL4        -----------HYVLSDFGIPKDKF------------------SSRTSFEIASA------
GK438_P15_GL4       -----------HFVIAGLGLCRGAL------------------RSESTFAGTAG------
GK451_GS_GL4        -----------HFVLADFRLYRGGF------------------SDETDNTNYTV------
GK432_GS_GL4        ------------------------------------------------------------
GK433_GS_GL4        -----------RIAIADFGLCKNAQ------------------HDGNTLAGTPS------
GK434_WB_GL4        -----------RFIIAGLGLCRNAL------------------RCGSTIAGTAV------
GK450_WB_GL4        -----------RLSSCGLRALKDVL------------------HNGSAILGTXA------
GK428_WB_GL4        -----------RLSSCGLRALKDVL------------------HNGSAILGTKH------
GK430_WB_GL4        -----------RLSSCGLRAL-GCP------------------AQWECHFGNQA------
GK431_WB_GL4        -----------RLSSCGLRALQGCP------------------AQWECHFGNQA------
GK416_GS_GL4        -----------RVVIADFGLCKDVL------------------RNGRTFAGSPA------
GK417_P15_GL4       -----------RVVLADFGLCKDAL------------------HNGGTFAGTPA------
GK147b_GS_GL4       -----------RVAIADFGLCKNAH------------------HDGTTFAGTEP------
GK147c_GS_GL4       -----------RVAIADFGLCKDVM------------------HDGSTFAGSPA------
GK147d_GS_GL4       -----------RVVIADFGLCKDAQ------------------HNGNTLAGTKP------
GK415_WB_GL4        -----------RIVLADFGPCKDSL------------------HSGGTFAGTSA------
GK411_GS_GL4        -----------RVVLADFRLCKSAM------------------ASGSTRAGNPA------
GK412_GS_GL4        -----------QSVITDIGLSQEAL------------------CNEPGAAVNSA------
GK414_P15_GL4       -----------HFVIAGLGLYRDAL------------------WSGSTLLGIAA------
GK400f_P15_GL4      -----------HFVIAGLGLCRDAL------------------WSGSTLLEMAA------
GK402_P15_GL4       -----------HVVLADLGLCKDGL------------------HNGSTFVRTEA------
GK149e_P15_GL4      -----------RIVLGDLGLHGGT-------------------SSGAARPGDPA------
GK149g_P15_GL4      -----------RVVLGDFELHGGT-------------------SSGAARTGDPA------
GK155_WB_GL4        -----------RVVLGDFGFCKGIL-------------------SGAAKAGDPA------
GK149_P15_GL4       -----------RIVLGDLGLHGGT-------------------SSGAARAGDPA------
GK149_WB_GL4        -----------RVVLADFGFCEGI-------------------SSGAAKAGDPA------
GK147_WB_GL4        -----------RVVLADFGFCEGI-------------------SSGAAKAGDPA------
GK084_GS_GL1        -----------NFYLADFGMCRTVT----------------NTVCASTYAGSPA------
GK084_P15_GL1       -----------NFYLADFGMCRTVT----------------NTVCASTYAGSPA------
GK084_WB_GL1        -----------NFYLADFGMCRTVT----------------NTVCASTYAGSPA------
GK086_WB_GL1        -----------EFAISDFGLCREG-------------------PGGLASMAVPV------
GK087_GS_GL1        -----------EFILSDLGF-----------------------GDKNTMTALMY------
GK087_WB_GL1        -----------KFVLTDLGF-----------------------GDQNATTALMY------
GK087b_GS_GL1       -----------EFILSDLGF-----------------------GDKNTMTALMY------
GK088_GS_GL1        -----------EFAVSDFGACWEG-------------------AGKLATLAVPV------
GK088_P15_GL1       -----------EFAISDFGLCREG-------------------PGGLVSMAVPV------
GK088_WB_GL1        -----------EFAISDFGLCREG-------------------PGGLASMAVPV------
GK088b_WB_GL1       -----------EFAISDFGLCREG-------------------PGGLASMAVPV------
GK158_P15_GL1       -----------QFVLADACISTEAL-----------------------RRHSSG------
GK158_WB_GL1        -----------HFVLADTCVSTEAF-----------------------RRHLSM------
GK159_GS_GL1        -----------EFVISDAGMYGDDL-----------------EVLNSTSTLLQI------
GK159_P15_GL1       -----------DFVISDAGIYGDNL-----------------ENFNSTLALVQM------
GK159_WB_GL1        -----------DFVISDAGIYGGEL-----------------EDFSSTLGLAQM------
GK160_GS_GL1        -----------QYALSDAGIHKRGQ-----------------------QLNSSM------
GK160_P15_GL1       -----------QFALSDVGVHRSWQ-----------------------RSDKTA------
GK160_WB_GL1        -----------QFALSNAGVHRSRQ-----------------------KFSNTV------
GK178_GS_GL1        -----------EIAIADFGLCIEG-----------------VSNINMSSIATPC------
GK178_P15_GL1       -----------EVAIADFGLCIEG-----------------VANISMSSITTPC------
GK178_WB_GL1        -----------EVAIADFGLCIEG-----------------VANISMSSVATPC------
GK202_GS_GL1        -----------TYVLADFGLCRVLE----------------KDRYANTMAGTPF------
GK202_P15_GL1       -----------TYVLADFGLCRVLE----------------RNQYANTTAGTPF------
GK202_WB_GL1        -----------AYVLADFGLCRVLE----------------RNQYANTTAGTPF------
GK213_GS_GL1        -----------GFALADFSFGDRNM-----------------------VSSMVH------
GK213_P15_GL1       -----------QFSIADFAFGDRNM-----------------------VSSIAP------
GK213_WB_GL1        -----------KFSIADFAFGDRNM-----------------------ASSVAY------
GK435_GS_GL1        -----------CFVITDFDTTINRG------------------DPQLTRVGTLN------
GK169_GS_GL2        -----------SIKLGDFGLCRTLG----------------EDSVAQTNVGTPL------
GK169_P15_GL2       -----------SIKLGDFGLCRVLE----------------QSTMAKTNVGTPL------
GK169_WB_GL2        -----------SIKLGDFGLCRTLG----------------EDSVAQTNVGTPL------
GK170_GS_GL2        -----------SIKLGDFGLCRSLG----------------ELSQAKTNVGTPL------
GK170_P15_GL2       -----------SIKLGDFGLCRSLG----------------ELSQAKTNVGTPL------
GK170_WB_GL2        -----------SIKLGDFGLCRSLG----------------ELSQAKTNVGTPL------
GK170b_P15_GL2      -----------SIKLGDFGLCRSLG----------------ELSQAKTNVGTPL------
GK171_GS_GL2        -----------SIKLGDFGLCRVLE----------------QSTMAKTNVGTPL------
GK171_P15_GL2       -----------SIKLGDFGLCRVLE----------------QSTMAKTNVGTPL------
GK171_WB_GL2        -----------SIKLGDFGLCRVLE----------------QSTMAKTNVGTPL------
GK171b_GS_GL2       -----------SIKLGDFGLCRVLE----------------QSTMAKTNVGTPL------
GK171b_P15_GL2      -----------SIKLGDFGLCRVLE----------------QSTMAKTNVGTPL------
GK214_GS_GL3        -----------KIKICDFGISRPLG----------------VVSKAMTLAGTYH------
GK214_P15_GL3       -----------MIKICDFGISRPLG----------------VVSKAMTLAGTYH------
GK214_WB_GL3        -----------MIKICDFGISRPLG----------------VVSKAVTLAGTYH------
GK219_GS_GL3        -----------HAKLCDFGASRLLK----------------PSAMADSVVGSPL------
GK219_P15_GL3       -----------HVKLCDFGASRLLK----------------PSAMADSVVGSPL------
GK219_WB_GL3        -----------HVKLCDFGASRLLK----------------PSAMADSVVGSPL------
GK247_GS_GL3        ------------VKIGDFGFCRPLEL-----------ISITGSANAQKVLGTPA------
GK247_P15_GL3       ------------VKIADFGFCRPLEL-----------VSVTGPASAQKVLGTPA------
GK247_WB_GL3        ------------VKIADFGFCRPLEL-----------VSITGSASVQKVLGTPA------
GK254_GS_GL3        -----------VAKICDFGLSRGLH----------------ELSVASSRVGTDA------
GK254_P15_GL3       -----------VAKICDFGLSRGLH----------------ELSIASSKVGTDV------
GK254_WB_GL3        -----------IAKICDFGLSRGLH----------------ELSMASSRVGTDA------
GK141_GS            -----------GRVLVDYATFAAKLA-----------------TQRHSSFTRA-------
GK141_P15           -----------GRALVDYSAFAIKLA-----------------VQRHSAFTTA-------
GK141_WB            -----------GRALVDYSAFAVKLA-----------------AQRHSAFTMA-------
GK072_GS_Nek1       ------------VHIGDFGIARTINP----------------GSMASTFIGSPL------
GK072_P15_Nek1      ------------VHIGDFGIARTINP----------------GSMASTFIGSPL------
GK072_WB_Nek1       ------------VHIGDFGIARTINP----------------GSMASTFIGSPL------
GK162_GS            -----------QLKLADFGFCRTIG----------------LDTMAQTKAGSPV------
GK162_P15           -----------QLKLADFGFCRTIG----------------LDTMAQTKAGSPV------
GK162_WB            -----------QLKLADFGFCRTIG----------------LDTMAQTKAGSPV------
GK163_GS            -----------VVKLADFGFSRSFN----------------SSDMLKTQLGTPS------
GK163_P15           -----------VVKLADFGFSRSFN----------------SSDMLKTQLGTPS------
GK163_WB            -----------VVKLADFGFSRSFN----------------SSDMLKTQLGTPS------
GK164_GS            -----------YCKLVDSASFRLLD----------------KTTINSTIFGTLG------
GK164_P15           -----------YCKLVDSASFRLLD----------------KTTINSTIFGTLG------
GK164_WB            -----------YCKLVDSASFRLLD----------------KTTINSTIFGTLG------
GK164b_GS           -----------YCKLVDSASFRLLD----------------KTTINSTIFGTLG------
GK165_GS            -----------CIKLCDFGFSKSCG----------------LNEVAVTILGSPM------
GK165_P15           -----------CIKLCDFGFSKSCG----------------LNEVAVTILGSPM------
GK165_WB            -----------CIKLCDFGFSKSCG----------------LNEVAVTILGSPM------
GK166_GS            -----------IVKFADFGICRTIG----------------DGIMATTNVGTTC------
GK166_P15           ------------VKFADFGICRTIG----------------DGIMATTNVGTTC------
GK166_WB            ------------VKFADFGICRTIG----------------DGIMATTNVGTTC------
GK167_GS            -----------VIKLCDFGFAREID----------------FDNSAMTLVGSPM------
GK167_P15           -----------VIKLCDFGFAREID----------------FDNSAMTLVGSPM------
GK167_WB            -----------VIKLCDFGFAREID----------------FDNSAMTLVGSPM------
GK168_GS            -----------ALIVGDLGICKDIG----------------RHSSTDATIGTPA------
GK168_P15           ------------VIVGDLGICKDIG----------------RHSSTDAKIGTPA------
GK168_WB            ------------LIVGDLGICKDIG----------------RHSSTDAKIGTPA------
GK172_GS            -----------YCKLADSGTFRLLD----------------NIILSSTIFGTLG------
GK172_WB            -----------YCKLADSGTFRLLD----------------NVILSSTIFGTLG------
GK058_GS            ------------IFIADYGLYLPL-----------------VVANSLRCVATR-------
GK058_P15           ------------ILIADYGLHPPL-----------------ATVIPLEYTATR-------
GK058_WB            ------------MLIASYGLLLPTN----------------------TFIHNSA------
GK173_GS            -----------FVHISDFAFCRALT----------------AVSLMNPSFGDKR------
GK173_P15           -----------FIHISDFAFCRALT----------------AVSLMSPSFGNRK------
GK173_WB            -----------FVYISDFAFCRALT----------------AVSLMSPSFGDRR------
GK174_GS            ------------LKLAKLGSTRH--------------------ASELTVFGTRR------
GK174_P15           ------------LKLAKLGSTRH--------------------ASELTVFGTRR------
GK174_WB            ------------LKLAKLGSTRHAS----------------ELTVFGTRHKHDM------
GK175_GS            -----------HIRLGYPYACPVTSF------------KNPDNYRAYQQLGEAH------
GK175_WB            -----------RIRLGYPYICPTMSF------------KNPGNYRAFQQLGEAH------
GK175b_GS           -----------HIRLGYPYACPVTSF------------KNPDNYRAYQ------------
GK176_GS            -----------SAYLNIFSTDRLTA------------------RPAELVEQETP------
GK176_P15           ------------AYLNIFSTDRITA------------------RPAESVEQEMP------
GK176_WB            ------------AYLNIFSTDRITA------------------RLVEPVEQEIP------
GK177_GS            -----------STLLADPCICRTATM-ETFILDLENESAQKQRDRFESAQSYLS------
GK177_P15           -----------STLLTDPCICRTATM-DTFVLELEN--AQKQRDKFESIQGYLS------
GK177_WB            -----------STLLTDPCICRTATM-STFILDLEN--AQKQRDKFKSIQGYLS------
GK179_GS            -----------VVVLTDFGLSKIID----------------SMTSMQTVAGSVA------
GK179_P15           -----------VVVLTDFGLSKILD----------------SMTDTQTVAGSVA------
GK179_WB            -----------VVVLTDFGLSKIID----------------NMTDMQTVAGSVA------
GK180_GS            -----------SVALCDMAYL--------------------FPNSTPYSSSKYS------
GK180_P15           -----------SVALCDMAYL--------------------FPNSTPYSSGKYS------
GK180_WB            -----------SVALCDMAYL--------------------FPNSTPYSSSKYS------
GK181_GS            -----------PLRVTDYAIR----------------------PSSSNRVFSTT------
GK181_P15           -----------PLRVTDYAIR----------------------PSSSNRAFSTT------
GK181_WB            -----------PLRVTDYAIR----------------------PSSSNRVFSTT------
GK182_GS            -----------RVVFSDFGICRALE----------------ERKATGTVVGTIA------
GK182_P15           -----------RVVFSDFGICRALE----------------ERKATGTIVGTVA------
GK182_WB            -----------RVVFSDFGICRALE----------------ERKATGTIVGTVA------
GK183_GS            ------------IKLGDFGLARETT----------------DGSRMTTCAGTPV------
GK183_P15           ------------IKLGDFGLARETS----------------GKSRMTTCTGTPV------
GK183_WB            ------------IKLGDFGLARETS----------------GKSRMTTCTGTPV------
GK184_GS            -----------MIQLCDCSFSPDL-----------------RLALSSTKFGLKL------
GK184_P15           -----------MVQLCDCSFSPDL-----------------RLTLSSTKIGPKV------
GK184_WB            -----------MVQLCDCSFSPDL-----------------RLTLSSTKIGLKA------
GK185_GS            T----------KLRFPDLFTLLDI----------------------RSISESPA------
GK185_P15           T----------KLRFPDLFTLLDI----------------------RSISESPA------
GK185_WB            T----------KLRFPDLFTLLDI----------------------RSISESPA------
GK186_GS            ------------AYKIDTSRIEHIL-----------------------DPGYMA------
GK186_P15           ------------VYKIDTSRIEHIL-----------------------DPGYMA------
GK186_WB            ------------VYKIDTSRIEHIL-----------------------DPGYMA------
GK187_GS            -----------YIKLSDMPPVESLF-----------------HHGLLANFRTKC------
GK187_P15           -----------YIKLSDMPPVESLF-----------------HHGLLANFRAKC------
GK187_WB            -----------YIKLSDMPPVESLF-----------------HHGLLANFRAKC------
GK188_GS            -----------VIKVMDFGISRESA----------------SFMTTNTTMGTPS------
GK188_P15           -----------VIKVMDFGISRESA----------------SFMTTNTTMGTPS------
GK188_WB            -----------VIKVMDFGISRESA----------------SFMTTNTTMGTPS------
GK189_P15           ------------------------------------------------------------
GK189_WB            ------------AKLGDCLRA----------------------------PSPPG------
GK190_GS            -----------VFKLTDFGLQHVPF----------------SRTIPTNQSGSAL------
GK190_P15           -----------IFKLTDFGLQHVPF----------------SRTIPTNQSGSAL------
GK190_WB            -----------VFKLTDFGLQHVPF----------------SRTIPTSQSGSAL------
GK191_GS            -----------IRMLLPSLSRSKI--------------------------EKWL------
GK191_P15           ------------IRMLLPGMTRSKI-------------------------EKWL------
GK191_WB            ------------IRMLLPGMTRSQI-------------------------EKWL------
GK192_GS            -----------LLALTDYGLTHQAI--------------------TNETVVDTI------
GK192_P15           -----------LLSLTDYGLAHQAI--------------------TEETIMDTI------
GK192_WB            -----------LLSLTDYGLTHQAI--------------------TEETIMDTI------
GK193_GS            -----------VLKLDNFEVAAIAKA-------SKSPFNEIGRSVKG-VVGVPA------
GK193_P15           -----------VLKLDNFEVAVVAKA-------SNSPFDEIN-RSVTGVVGVPA------
GK193_WB            -----------VLKLDNFEIAVVAKA-------SNSPFNEV-DRSVTGVVGVPA------
GK194_GS            -----------HIFITDAGIHCRYW-----------------RTFATSTAKKSQ------
GK194_P15           -----------HVFVTDFGIHCRYW----------------KTAAVSTNKGSQ-------
GK194_WB            -----------QVIVTDFGIHCRYWK-----------------TAAISSTKESQ------
GK195_GS            -----------LVKLGIFGLSATLG----------------ELYSLGYYDVPHC------
GK195_WB            -----------HIKLGVFGLSATLD----------------ELYSLGYYDVPHC------
GK195b_GS           -----------LVKLGIFGLSATLG----------------ELYSLGYYDVPHC------
GK196_GS            ------------IITVNFLSLSRKL-----------------AYHEFSPIHKAE------
GK196_P15           -----------IITVSFLSLSRKLV------------------YHKCFSVHTAE------
GK196_WB            ------------IITVSFLSLSRKL-----------------MYYKCFPVHTAE------
GK197_GS            -----------VFVVDPLGVAFASY------------------CWANSEDDSIH------
GK197_P15           -----------VFIVDPLGVAFSSY------------------CWANSDDDSFR------
GK197_WB            -----------VFIVDPLGVAFSSY------------------CWANSDDDGFR------
GK198_GS            ------------TFINTFRLSKY-----------------PSFLDDLAALKLVP------
GK198_P15           ------------TYINTFRLSKY-----------------PSLLNGTAALKLLP------
GK198_WB            ------------TYINTFRLSKY-----------------PSLLNGTAAPKLAP------
GK199_P15           -----------FVGIATLRLAEEQE----------------LPRRHMDRLAPNP------
GK199_WB            -----------LIGLATLRLAEEQE----------------LPRRHMDRLAPSP------
GK200_GS            -----------AIKLADFGFCRVLSS---------------TTDMTATRAGTPL------
GK200_P15           -----------AIKLADFGFCRVLSS---------------TTDMTATRAGTPL------
GK200_WB            -----------AIKLADFGFCRVLSS---------------TTDMTATRAGTPL------
GK201_GS            -----------------------------------------XGSGTITILGTPN------
GK201_P15           -----------------------------------------XGSGTITILGTPN------
GK201_WB            -----------------------------------------XGSGTITILGTPN------
GK203_GS            IKSLR------YLKPLEFGFVEAEP------------------FT-KIPSLLVP------
GK203_P15           IKSLR------YLKLLDFGSVEAEP------------------FTSKLPPLLVP------
GK203_WB            IKSLQ------HLKLLEFGSVEAEP------------------FASKLPPLLVP------
GK204_GS            ------------VLLSDYGLYQIRP------------------LFGK-KDRYPS------
GK204_P15           ------------VVLSDYGLYYIRP------------------LFGK-KNRYPS------
GK204_WB            ------------VMLSDYGLYYIRP------------------LFGK-KNRYPS------
GK205_GS            -----------QVKLADFGVCRLYEN--------------AQEHMAMTIVGTPI------
GK205_P15           -----------QVKLADFGVCRLYEN--------------AQEHMAMTIVGTPI------
GK205_WB            -----------QVKLADFGVCRLYEN--------------AQEHMAMTIVGTPI------
GK206_GS            ------------LKIGDLGLARMIE----------------KNSKMTVYVGTPQ------
GK206_P15           ------------LKIGDLGLARMIE----------------KNSKMTVYVGTPQ------
GK206_WB            ------------LKIGDLGLARMIE----------------KNSKMTVYVGTPQ------
GK207_GS            ------------VVLMDYGVNSLID----------------QVRDQQNTLSSSA------
GK207_P15           ------------AVLLDYGMNSFID----------------QLRDQQNTLSTSA------
GK207_WB            ------------AVLLDYGMNSFID----------------QLRDQQTILSTSA------
GK208_GS            ------------YKLALFGVCHFREN---------------VVASQGTI---SL------
GK208_P15           ------------YKLALFGVCHFRE------------------NVVASQSTVSL------
GK208_WB            ------------YKLALFGVCHFRGN---------------VVASQGTL---SL------
GK209_GS            -----------KCKIGGISPTQSAW----------------EIRSGMAELGRFF------
GK209_P15           -----------KCKVGGISPTQSAW----------------EIRSGNADLGRLF------
GK209_WB            -----------KCKVGGISPTQSAW----------------EIRSGNADLGRLF------
GK210_GS            EPLPEF-----SVLLGLPCLDQAL-----------------HPCMLSGDLIQKG------
GK210_P15           GSSGEF-----LVFLGLPCLDQALH-----------------PCMLSGDVFQKS------
GK210_WB            DPSAEF-----LVFLGLPCLDQALH-----------------PCMLSGDVFQKS------
GK211_GS            -----------IAVLSSCALWSLFP-----------------IYRFDISNASTY------
GK211_P15           -----------IAVLSSCALWKLFP-----------------VTRFDINSPTTY------
GK211_WB            -----------VAVLSSCALWELFP-----------------VTWFDINNPSTY------
GK212_GS            -----------AVKIGDFNLSRVIE----------------SADAKMTFAGTFS------
GK212_P15           -----------AVKIGDFNLSRVIE----------------SADAKMTFAGTFS------
GK212_WB            -----------AVKIGDFNLSRVIE----------------SADAKMTFAGTFS------
GK215_GS            -----------CIKTGDYGFF-----------------NPPTRHTEVFRVGKWI------
GK215_P15           -----------CIKTGDYGFF-----------------NPPTQRTEIFRVRKWI------
GK215_WB            -----------CIKTGDYGFFSP-----------------PTRHTEVFRVGKWI------
GK216_GS            -----------RCVLTYPKFHVRLS------------------NRGEEIVRSVR------
GK216_P15           -----------HCVLTYPKFHVRTL------------------KDNRTASSNMR------
GK216_WB            -----------HCVLTYPKFHVRTLK---------------ENKAASSNAR---------
GK217_GS            -----------FFKLCDFNLAREIN----------------TITGAMSNTGTIA------
GK217_P15           -----------FFKLCDFNLAREIN----------------TVTGAMSNTGTIA------
GK217_WB            -----------FFKLCDFNLAREIN----------------TVTGAMSNTGTIA------
GK218_GS            -----------TVKIADFGIIGQLN----------------AEEMLSTGVGTIR------
GK218_P15           -----------TVKIADFGIIGQLN----------------VEEMLSTGVGTIR------
GK218_WB            -----------TVKIADFGIIGQLN----------------VEEMLSTGVGTIR------
GK220_GS            -----------QLKLSSFSLPTAV-----------------DVMLSSFPLFDLS------
GK220_P15           -----------QLKVSNFSLPTAV-----------------DVMFSSFPLFDLA------
GK220_WB            -----------QLKISNFSIPTAV-----------------DVMFSSFPLFDLA------
GK221_GS            -----------KYKLCDCYFNGAAI----------------DVASDETEKGSTG------
GK221_P15           -----------VYKLCDCYCDDMPM----------------NAVVDGTKQDLIH------
GK221_WB            -----------VYKLCDCWCGGISM----------------SATIDETNQDWIY------
GK222_GS            -----------RVKLIDFGICKELV----------------NCSVTHTRCGTSQ------
GK222_P15           -----------RVKLIDFGICKELV----------------DCSVTHTRCGTSQ------
GK222_WB            -----------RVKLIDFGICKELV----------------DCSVTHTRCGTSQ------
GK223_GS            ------------FKLSFFSLSRFIA----------------RRPNRKSLTDARL------
GK223_P15           ------------FKLSFFSLSRFIM----------------RRPNRKSLTDARL------
GK223_WB            ------------FKLSFFSLSRFIM----------------RRPNRKSLADARL------
GK224_GS            -----------NVILTGFTNSIPLS----------------EMTSVRNMTEKLS------
GK224_P15           -----------NVVLTGFTNSVSLN----------------KMHSTNVLAGKLS------
GK224_WB            -----------NVILTGFTNSVSLS----------------RMHSARVLTGKLS------
GK225_GS            -----------ALRLLDTGSARRLIK---------------RLAQMPKYERLTV------
GK225_P15           -----------ELRLLDAGSALRFA----------------RKLARLPRYEHLG------
GK225_WB            -----------DLRLLDTGSALRFA----------------KKLTQPSRCGHLA------
GK226_GS            -----------KIRFKGLCSWH---------------------TAGQISISSRA------
GK226_P15           -----------KIRFKGLCSWH---------------------SAGQISISTRA------
GK226_WB            -----------KIRLKGLCSWH---------------------SSGQISISTRA------
GK227_GS            -----------SVYLTDFGVFRYID----------------ANTKALTFAGTRC------
GK227_P15           -----------SVYLTDFGIFRYID----------------INTKALTFAGTRC------
GK227_WB            -----------SVYLTDFGIFRYID----------------GNTKALTFAGTRC------
GK228_GS            -----------TIKIDDFSVTRL--------------------PGKHTSESLQL------
GK228_P15           -----------TIKIDDFSITRLL-------------------SNYS-SESLRI------
GK228_WB            -----------IIKIDNFSATRLLG--------------------DYSSESLRI------
GK229_GS            -----------VPILSILPLFWSLG----------------LNKIVNYAPELAL------
GK229_P15           -----------VPVLSILPLFWSLG----------------LNKIVNYVPELAL------
GK229_WB            -----------VPMLSILPLFWSLG----------------LNKIVNYAPDLTL------
GK230_GS            -----------NIKLADFNVSTAIK----------------GDKLNSTKCGTPL------
GK230_P15           -----------NIKLADFNVSTAIK----------------GDKLNSTKCGTPL------
GK230_WB            -----------NIKLADFNVSTAIK----------------GDKLNSTKCGTPL------
GK231_P15           -----------AVKIVHPEIPYLIA----------------IRDHSNISPEEKK------
GK231_WB            -----------AVKIVHPEIPYLIA----------------IRDHSNISPEEKK------
GK232_GS            -----------VLKIGNFAKSCINA------------------------ASAIA------
GK232_P15           -----------VLKVGNLAQSCINA------------------------ASTSA------
GK232_WB            -----------VLKIGNLAQSCINA------------------------ASTSA------
GK233_GS            -----------LIKLGYFSLHQVL-----------------ASNSFIRDAESPF------
GK233_P15           -----------LIKLGYFSLHQVLGS-----------------NSLIRDAESPF------
GK233_WB            -----------LIKLGYFSLHQVLGS-----------------NSLIRDAESPF------
GK234_GS            -----------VVRVGFPELSFLL-----------------GCIKASDLSPAIQS-----
GK234_P15           -----------AVRVGFPELSFLL-----------------GCIKASDLSPAIQR-----
GK234_WB            -----------TVRVGFPELSFLLG-----------------CIKASDLSPGIQR-----
GK235_P15           -----------QFAVAGFGRHLEAP----------------------LGATLNP------
GK235_WB            -----------QFAVAGFGRHREAP-----------------------LGALSP------
GK236_GS            -----------MPKIGNLHSCTLVS---------------CNLPNAETGGRFKP------
GK236_P15           -----------IPRIGSLHYCTLTS---------------CCLPNAETGGRFKP------
GK236_WB            -----------MPRIGSLHCCTLTS---------------CCLPNAETGGRFKP------
GK237_GS            -----------VVKLGDFTINKAIG----------------QLFMDKASHQSVQ------
GK237_P15           -----------VVKLGDFSINKAIG----------------QLFVDKASHQSVQ------
GK237_WB            -----------VVKLGDFSINKAIS----------------QLFMDKASHQSVQ------
GK238_GS            A----------RAKLAGLTRMVILD------------------DNQTTTALDTL------
GK238_P15           -----------CIKLSG--LTKMII----------------SNNDQSAIAADMF------
GK238_WB            A----------RIKLSGLTRMIVLN------------------SSQSAVAIDAF------
GK239_GS            -----------SVLISEPCITRFI-------------------FDVDSIRRDEA------
GK239_P15           -----------SVLISEPCITRFI-------------------FSTDSIRKDET------
GK239_WB            -----------SVLTSEPCITRFI-------------------FAADSIRKDET------
GK240_GS            QDERPADHVIRCIKLSDYGFLRFPA----------------DVYSSDLSYCLYQ------
GK240_P15           QDEHPADHVIRCIKLSDYGFLRFPT----------------DVYSHDLSYCLYQ------
GK240_WB            QDERPADHVIRCIKLSDYGFLRFPA----------------DVYSHDLSYCLYQ------
GK241_GS            ------------LQLIDFQGIRLA-----------------KDPAYSQTLATYS------
GK241_P15           ------------LQLIDFQGIRLA-----------------KDSAYKQTLARYS------
GK241_WB            ------------LRLIDFQGIRLA-----------------RDSTYRQTLARYS------
GK242_GS            -----------LIRLCDFGLSMPLS--------------TNEPLLAAKRSGTTN------
GK242_P15           -----------LIRLCDFGLSMAL--------------QTDNPPVVAKRSGTTS------
GK242_WB            -----------LIRLCDFGLSMALQ--------------AGNPPAAAKRSGTTS------
GK243_GS            ------------VRISDFKVIRDE-------------------SDSSYIADESY------
GK243_P15           ------------VRISDFKVIRD--------------------ESDSSYIADEN------
GK243_WB            ------------VRISDFKVIRD--------------------ESDSSYIADEN------
GK244_GS            -------------LIVDNYFASF-------------------RFKTFLSGAIDP------
GK244_P15           -------------PVLDNYFASF-------------------RFKTLLSEVGDP------
GK244_WB            -------------PILDNYFASF-------------------RFRTLLSKVVDP------
GK245_GS            -----------KLYVRSFTYAQPKD--------------ESERTIDRTSLYDCY------
GK245_P15           -----------KLYVRSFTYAHQSD--------------GPEQLVEKTSLYNCY------
GK245_WB            -----------KLYVRSFTYARNDG---------------PEQIVEKTSLYDCY------
GK246_GS            -----------RLVLGDLSPCSLS-------------------NSLPIRINSSL------
GK246_P15           -----------RLKIGDLSPCSLS-------------------HSLPMRVTSSL------
GK246_WB            -----------RLKLGDLSPCSLS-------------------HSLPMRVTSSL------
GK248_GS            PLSQIM-----MVKLADFGTCKHIDP--------------KMANMDHTAIGTIQ------
GK248_P15           PLSQIM-----MVKLADFGTCKHIDP--------------KLVNMDHTAIGTIQ------
GK248_WB            PLSQIM-----MVKLADFGTCKHIDP--------------KLVNMDHTAIGTIQ------
GK249_GS            ------------VKIGDVGLPEI------------------DYTKRPDYHVFEA------
GK249_P15           ------------VKIGDVGLPEI------------------DYTKRPDYHVFEA------
GK249_WB            ------------VKIGDVGLPEI------------------DYTKRPDYHVFEA------
GK250_GS            -----------TVVLGGFSMAEPLG----------------RKAAAATRIGVAN------
GK250_P15           -----------TVVLGGFSMAEPLG----------------RKAVAATRIGVAN------
GK250_WB            -----------TVVLGGFSMAEPLG----------------RKAVAATRIGVAN------
GK251_GS            -----------DCKICDFNMCRSV-----------------QAARAKTLAGTLA------
GK251_P15           -----------DCKICDFNMCRSV-----------------QTARAKTLAGTLA------
GK251_WB            -----------DCKICDFNMCRSV-----------------QTARAKTLAGTLA------
GK252_P15           -----------TLKLCGFGYSVTRQ---------------PNKLFVLRNPGTA-------
GK252_WB            -----------ILKLCGFGYSATRE---------------PNKLFTLRNPGTA-------
GK253_GS            -----------NYVLTGFSYCVEMQE--------------TGLNLPETSDGTPK------
GK253_P15           -----------NYVLTGFSHCVEMQE--------------TGLNPPEALDSTPK------
GK253_WB            -----------NYVLTGFSHCVEMQE--------------TGLNPPETPDSTPK------
GK255_GS            -----------VILLSGFDFACPLAL--------------LADKEQLQIHGSRA------
GK255_P15           -----------TVLLSGFDFACPLTL--------------LADEEQLQVYGSRV------
GK255_WB            -----------TVLLSGFDFACPLTL--------------LADKEQLQVYGSRA------
GK256_GS            -----------NIRLADFTMAAQFDE-EELKQLKNITLDYTTNTEELGFAGAPG------
GK256_P15           -----------NIRLADFTMAAQFDE-EELRQLKNITLDYITNTEESGFAGAPG------
GK256_WB            -----------NIKLADFTMAAQFDE-EELRQLKNITLDYVTNTEESGFAGAPG------
GK257_GS            FY---------RVMLADFGVSKVLSS---------------DDALTETLAGTPY------
GK257_P15           FY---------RVMLADFGVSKVLSN---------------DDALTETLAGTPY------
GK257_WB            FY---------RVMLADFGVSKVLSN---------------DDALTETLAGTPY------
GK258_GS            -----------NVKLGGFDHAKAGS----------------SFERGFLAIGSSY------
GK258_P15           -----------NVKLGGFEYAKAGL----------------SFTRGFLAIGSSY------
GK258_WB            -----------NVKLGGFEHAKTGP----------------SFTRGFLAIGSSY------
GK259_GS            -----------RIKLVDNRIRQPI----------------RAYLEKCGDMSLHY------
GK259_P15           -----------RIKLMDNRIRQPI----------------RAYLERCGDMSLHY------
GK259_WB            -----------RIKLVDNRIRQPI----------------RAYLERCGDMSLHY------
GK260_GS            KDKPYTKY---LVKLGDMGVSKELQE---------------TQGLAQTLVGSPY------
GK260_P15           KDKPYTKY---LVKLGDMGVSKELQE---------------TQGLAQTLVGSPY------
GK260_WB            KDKPYTKY---LVKLGDMGVSKELQE---------------TQGLAQTLVGSPY------
GK261_GS            -----------RCKLADIGWSRDLLS---------------MEGKMGYIQGTLQ------
GK261_P15           -----------RCKLADVGWSRDLLS---------------MEGKMGYIQGTLQ------
GK261_WB            -----------RCKLADIGWSRDLLS---------------MEGKMGYIQGTLQ------
GK262_GS            -----------RVVLTDCCLVGHNLE---------------GVYDPYRVVSDAG------
GK262_P15           -----------RVVLTDCCLVGHNLE---------------GIYDPYRVISDAG------
GK262_WB            -----------RAVLTDCCLVGHNLE---------------GVYDPYRVISDAG------
GK263_GS            -----------AIKLSDIWLGPFFS-----------------------DDDTAA------
GK263_P15           -----------AVKISDIWLGPLFS-----------------------DDEPIM------
GK263_WB            -----------AIKLSDIRLGPLFD-----------------------DDEPTA------
GK264_GS            -----------QLLVTDYGTARSYK----------------LKRLASTFSSSLP------
GK264_P15           -----------QLLVTDYGTARSYK----------------LKRLASTFSSSLP------
GK264_WB            -----------QLLVTDYGTARSYK----------------LKRLASTFSSSLP------
GK265_GS            -----------VVYLGDSIFCSSYT------------------YPGSHVVGSAL------
GK265_P15           -----------TVYLGDSIFCSSYT------------------YPGSHVVGSTL------
GK265_WB            -----------TVYLGDSIFCSSYT------------------YPGSHVVGSAL------
GK266_GS            -----------IFQLHCFHLGKYE------------------RFKTNRPKLTPC------
GK266_P15           -----------IFQLHRFHLGKYD------------------HFRATKPKLTPC------
GK266_WB            -----------IFQLHRFHLGKYE------------------HFRTNKPKLTPC------
GK267_GS            -----------NVKLMDVGMSSEL--------------RINTPLNLHISVATDL------
GK267_P15           -----------GVKLMDVGMSSEL--------------MIITPLSLHISVAIDL------
GK267_WB            -----------SVKLMDVGMSSEL--------------KITAPLNLHISVAIDL------
GK268_GS            -----------KYIIMDLVPILRKL-----------------RVESKDCSELRR------
GK268_P15           -----------KYLIMDLVPTLRRL-----------------RVKSGKYSVPKR------
GK268_WB            -----------RYVVMDLVPTLRRL-----------------RVKSKRTPMSRR------
GK269_GS            -----------VGMLTDFGIAKEKY----------------KDEFLRQLCGSKN------
GK269_P15           -----------VGMLTDFGIAKEKY----------------KDDFLKQLCGSKN------
GK269_WB            -----------VGMLTDFGIAKEKY----------------KDDFLKQLCGSRN------
GK270_GS            SRK--------TVKLGDFGIAKILQS---------------TLECARTAIGTPY------
GK270_P15           SRK--------TVKLGDFGIAKILQS---------------TLECARTAIGTPY------
GK270_WB            SRK--------TVKLGDFGIAKILQS---------------TLECARTAIGTPY------
GK271_GS            -----------KLILTGYGFSLNDP------------------RIRHLCEANWQ------
GK271_P15           -----------KLILTAYGFSLNDP------------------RIKHLCESDWQ------
GK271_WB            -----------KLVLTAYGFSLNDP------------------RIKHLCEPDWQ------
GK272_GS            EEGGNNF----HVMLGDFGIAKVLG----------------ESPFAMTLVGTPY------
GK272_P15           SREGKYPF---RVMLGDFGIAKVLG----------------ESSLATTLVGTPY------
GK272_WB            SKERKYPF---RVMLGDFGIAKVLG----------------ESSLATTLVGTPY------
GK273_GS            -----------TCILGGMRQAVSLG----------------QAFEVSDQVGDYI------
GK273_P15           -----------ACILGGMRQAVSLS----------------QASEISEQVGDYV------
GK273_WB            -----------ACVLGGMRQAVSLS----------------QASEISEQVGDYV------
GK274_GS            -----------KLLILNLFNCIETEK---------------GLADTVAHDEYLS------
GK274_P15           -----------KLLILNLFNCIETSK---------------GLEDAAAHDEYLS------
GK274_WB            -----------KLLILNLFNCIETSK---------------GLADAAAHEEYLS------
GK275_GS            -----------MASVVAVGVYWS-------------------------------------
GK275_P15           -----------MASILAVGIYWN-------------------------------------
GK275_WB            -----------MASIVAVGIYWN-------------------------------------
GK278_GS            -----------VSVYAGFQLQLGFG-----------------LPYTTTAIGLPS------
GK278_P15           -----------ISVYAGFQLQLGFG-----------------LPYTTTAIGSSR------
GK278_WB            -----------ISVYAGFQLQLGFG-----------------LPYTATAIGSSR------
GK276_GS            -----------CLKLCMYGEWIRY-------------------------CHTL-------
GK276_P15           -----------CLKLCVYGEWIKY-------------------------CHIL-------
GK276_WB            -----------CLKLCVYGEWIKY-------------------------CHTL-------
GK292_GS            -----------VVKLMNIFPLEHRM----------------LYEKGDANFPELA------
GK292_P15           -----------VVKLMNIFPLEHRM----------------LYEKGDASFPGLA------
GK292_WB            -----------VVKLMNIFPLEHRM----------------LYEKGDASFPGLA------
GK277_GS            -----------DTNLLIHGECFLMNY-----------------NPAILTTRHSKD-----
GK277_P15           -----------YADLLIHGECFLTRY-----------------DPIVSIEKSTRG-----
GK277_WB            -----------YAGLLIHGECFLTCY-----------------DPIISTGKSTRD-----
GK279_GS            -----------LMVACDTVLEFNYCD------------ERRQLHPDAQLFRRADRR----
GK279_P15           ------------------VLEFDYCS------------NRRPLDSTVQLFRRADRR----
GK279_WB            -----------LIAACDVVLDFDYCN------------NRRPMSSAVQLFRRADRR----
GK280_GS            -----------VIKVVPPHLP----------------------SNDSSSSALAR------
GK280_P15           -----------IIKLVPPHLPSMNP------------------------SGSAL------
GK280_WB            -----------TIKLVPPHL--------------------------------PS------
GK281_GS            ------------IFYDDYGMLRVEFG---------------CPMFKMVHVRKXXXHDR--
GK281_P15           ------------IFYDDYGMLRVEFG---------------CPMFKMVHVKKXXXHDR--
GK281_WB            ------------IFYDDYGMLRVEFG---------------CPMFKMVHVKKXXXHDR--
GK282_GS            -----------YLVLCNANPYRVLS------------------------HEYGP------
GK282_P15           -----------YLVLCNANPYRIL-----------------SQEYGP-------------
GK282_WB            -----------YLVLCNANPYRVL-----------------SQEYGP-------------
GK283_GS            -----------KLVLKDPLLPLHLTD---------------RLLPPEYRKSEFC------
GK283_P15           -----------KFVLGEPILPAHFIS---------------HLLPSEYKQERFS------
GK283_WB            -----------KFVLGEPILPAHFVS---------------HLLPSEYKQAGFS------
GK284_GS            SD---------LLKLSTNQKQAALFPLLVKVIPGVITLGQLQQFQTTATRSSLS------
GK284_P15           LD---------LLKLSTNQKQAALFPLLIKVVPGALTLGQVRQFQTTAAQSHLS------
GK284_WB            SD---------LLKLSTNSKQAALFPLSIKVMPGVLTVGQLRQFQTTAARSHLS------
GK285_GS            -----------VAQLGPPPLLHLLG------------------IRQLSDMPTSA------
GK285_P15           -----------VAQLGPPPLLHLLG------------------IRQLSDMPTSA------
GK285_WB            -----------VAQLGPPPLLHLLG------------------IRQLSDMPTSA------
GK286_WB            -----------YVKLGRPLLTSE--------------------RKETTTWSSDT------
GK287_P15           -----------KVHIF---------------------------PATESLSSVMC------
GK287_WB            -----------KVHIF---------------------------PATESLSSVMC------
GK288_GS            ------------CASSGLDLTVLAC------------------ILEPPTHSNSI------
GK288_P15           ------------CASSSLELVVLACI-----------------LDTHTPVSNTI------
GK288_WB            ------------CAPLRPEIVILACI-----------------LDTHTPVSNTV------
GK289_GS            ------------FVLVDTVRLARF-----------------DLFPDSSDYEMPC------
GK289_P15           ------------FILVDTVRLARF-----------------DLFPESTDYETPC------
GK289_WB            ------------FVLVDTVRLARF-----------------DIFPESADYETPC------
GK290_GS            -----------TIKLQTLGVGREVA----------------LGWNLIDTRGSKS------
GK290_WB            -----------IIKLQTLGVGREVA----------------LGWNLVDTRGSKS------
GK291_GS            ------------IMLSDLSSL----------------------STHGSRVTGPL------
GK291_P15           ------------IMLSDFSSS----------------------STHGSRISGPL------
GK291_WB            ------------IMLGDFSSS----------------------SIHGSRISGPL------
GK293_WB            -----------AIVSSKIVLEQFRD--------------------EQSY-----------
GK294_P15           -----------ILKVDLVRILICSQ----------------ESEVHRFLFGSSCD----S
GK294_WB            -----------ILKIDLVRILICSQ----------------EPEVRRFLLRSSYD----S
GK295_GS            -----------HIKLFNPSVMEFL-------------------FPTERHASFAS------
GK295_P15           -----------HIRLFNPCVMETL-------------------FSAESCTSFAS------
GK295_WB            -----------HIKLFNPHIMTTF-------------------FSTENCASFAS------
GK296_GS            -----------NYLLSVFSPNKFLC---------QPSTEPV-SSYDYMLLNPKP------
GK296_P15           -----------NYLLSVFSPNKFIC---------QPSVEPISAHDYILFHNSSV------
GK296_WB            -----------NYLLSVFSPNKFIC---------QPSVEPI-SAHDYILFHYGP------
GK297_GS            -----------LVKLLLTDLIFVIN---------------------PNYVKLMS------
GK297_P15           -----------LVKLLLTDLIFVIN---------------------SNYIKLMS------
GK297_WB            -----------KLLLTDLIFI-----------------------VNPNYAKLMS------
GK298_GS            -----------QLKLGHLEYFRLIG----------------KTSCTLPIENTSL------
GK298_P15           -----------QVKLGHLEYFRLIG----------------KTSCTLPIENTSL------
GK298_WB            -----------QVKLGHLEYFRLIG----------------KASCTLPIENTSL------
GK299_GS            -----------TLRLGLFLPFLLKY--EEEEQSTRESIAGLIERAQKKMHGGHV-RTSCV
GK299_P15           -----------ILRLGLFLPFLLKY--EKEEQSTRESITGLIERVQKKLHGTTAAHASCV
GK299_WB            -----------ILRLGLFLPFLLKY--EKEEQSTRESITGLIERVQKKLHGTSVTHASCV
GK300_GS            -----------T-----GFLRSLWS----------------VRESGSPFTGDAY------
GK300_P15           -----------AGLLRSLWSVR---------------------ESGSPFTGDAY------
GK300_WB            -----------AGLLRSLWSVR---------------------ESGSPFTGDAY------
GK300b_WB           -----------AGLLRSLWSVR---------------------ESGSPFTGDAY------
GK300c_P15          -----------AGLLRSLWSVR---------------------ESGSPFTGDAY------
GK301_GS            -----------RMKLQITEFYQTLLL-----------------PSMQRLYATSG------
GK301_P15           -----------QMKLQITEFYQTLLL-----------------PSVQRLYATSG------
GK301_WB            -----------RMKLQITEFYQTLLL-----------------PSVQRLYATSG------
GK302_GS            -----------VVTVAQIRMSKYFE----------------TSNIDNQSANIAR------
GK302_P15           -----------VVTVAQIRMSKYLE----------------ANNVDCQVMNTAR------
GK302_WB            -----------VVTVAQIRMSKYIE----------------TNNVDCQSANTAR------
GK303_GS            -----------VVQLGPFRLLPEFE----------------DNFDDLQQDNTVI------
GK303_P15           -----------VVQLGPFRLLPDFED---------------DFDNLQEDSTVIL------
GK303_WB            -----------VVQLGPFRLLPDFED---------------DFDNLQEDSTVIL------
GK304_GS            -----------KVVLGNMTHCQEVT-------------SSTRTVKLSSAEVNMH------
GK304_WB            -----------KVILGNMTHCQEIT----------------NSTLTVKLAATGV------
GK305_GS            -------------DISSFEFSDVKV-----THPAVYRNFGTSRNAAGKQIDELI------
GK305_P15           -------------DISSFGLLDVKI-----THPAIYRNFGTSRNAAGRQIDELI------
GK305_WB            -------------DISSFGLSDVKI-----THPAIYRNFGTSRNSAGKQIDELI------
GK306_GS            ------------YKLTAYGIRQFLL-------------QPIPPTKYSQVLGAET------
GK306_P15           ------------YKLTAYCIRQLLF----------------RPIPPTEYARIVS------
GK306_WB            ------------YKLTAYSIRQLLF----------------RPIPPAEYARIIG------
GK307_GS            ------------LKIIDYVLLDSLA----------------VGEASLTQRDMYC------
GK307_P15           ------------LKVVDYVLPDSLS----------------IKEALLDNQEMYC------
GK307_WB            ------------LKVVDYVLPDSLS------------------------IGEAL------
GK308_GS            ------------PRLACPRLSRITSP----------------EDVQHMDIQALQ------
GK308_P15           ------------PRLACPRLSRTSLP----------------EDVQSMDIQTLQ------
GK308_WB            ------------PRLACPRLSRTLLP----------------EDVQNMDIQTLQ------
GK309_GS            ------------KRIIVILSILAVEL--------------VGDSKTVQLVGCPT------
GK309_P15           ------------KRIIVILSILAVEL--------------VGNSKTVQLVGCPT------
GK309_WB            ------------KKIIVILSILAVEL--------------VGNSKTVQLVGCPT------
GK443_GS            ----DSLEHPLSVLVRDYMDAQICSL-------------PDILLNYKQYCFSLP------
GK443_P15           ---REDSGQPLSVLVCEYMDSQIHSL-------------SDLLFNHKQYNFSLP------
GK443_WB            ---RENPGKPLSVLVCEYMDYQIHSL-------------SDLLLNHEQYNFSLP------
GK413_GS            -----------VKLLIPQKNISSES------------CAQDRSVATEDILKISS------
GK413_P15           -----------VRLLVPQRALSRGD------------RPRDQPAAAGQALKVSP------
GK442_GS            --------------RSDYELTVDLPL--------------LSGYSWDSGVSSD-------
GK442_P15           --------------RSDYELIVGPPL--------------LSGYRNSKVSDGGS------
GK442_WB            --------------RSDYELTVGLPL--------------LSGYRNLEVGVSDG------
GK444_GS            MDM--------KVKLSILTAKWPAPA------QLTTNGSDDRPSVSDIFELSTM------
GK444_P15           MDM--------KAKLSVFTAKWPAQS------QSTTTQLETRPVVSDIFEFSNM------
GK444_WB            MDM--------KAKLSIFTAKWPAQN------QPTTARFETRLAVSDIFEFSKM------
GK445_GS            ------------ILTFDHAACFEK--------------------ALAKTISEDV------
GK445_P15           ------------ILTFDYAACFEK--------------------ALAKTINEDA------
GK445_WB            ------------ILTFDYAACFEK--------------------ALAKTISEDV------
GK446_GS            ------------------------------------------------------------
GK446_P15           ------------------------------------------------------------
GK446_WB            ------------------------------------------------------------
GK448_GS            ------------DDLT-----------------------------SFSLAGLW-------
GK448_P15           ------------SELT-----------------------------SFSLAGLW-------
GK449_GS            -----------KATIYDVGFSVIPG------------------PMASMAAESAV------
GK449_P15           -----------RATVYDVGFSIIPG------------------PAASMAAESAV------
                                                                                

GK085_GS_GL4        ------------YCAPEVLLKKK-------------------------------------
GK085_P15_GL4       ------------YFAPEVLLKKK-------------------------------------
GK085_WB_GL4        ------------YFAPEVLLKKK-------------------------------------
GK091_WB_GL4        ------------YMAPEVLLHNE-------------------------------------
GK092_WB_GL4        ------------YVAPEVLLRNE-------------------------------------
GK093_WB_GL4        ------------YMAPEILLRNE-------------------------------------
GK094_WB_GL4        ------------YVAPEVLLHNE-------------------------------------
GK095_WB_GL4        ------------YMAPEMLLHNE-------------------------------------
GK096_GS_GL4        ------------YAAPEVVLQKQ-------------------------------------
GK096_WB_GL4        ------------YAAPETVLERK-------------------------------------
GK097_P15_GL4       ------------YAAPEALICKT-------------------------------------
GK097_WB_GL4        ------------YAAPEALILKK-------------------------------------
GK098_WB_GL4        ------------YMAPEALLRNE-------------------------------------
GK099_GS_GL4        ------------YSAPETLIHKR-------------------------------------
GK099_P15_GL4       ------------YSAPETLIHNR-------------------------------------
GK099_WB_GL4        ------------YSAPEILIHNR-------------------------------------
GK100_WB_GL4        ------------YMAPEMLLHNE-------------------------------------
GK101_WB_GL4        ------------YMAPEILLRNET------------------------------------
GK102_WB_GL4        ------------YMAPEALLRNE-------------------------------------
GK103_WB_GL4        ------------YMAPEVLLRNE-------------------------------------
GK104_WB_GL4        ------------YVAPEVLLHNE-------------------------------------
GK105b_GS_GL4       ------------YMAPETLTNGM-------------------------------------
GK106_WB_GL4        ------------YMAPEVLLHNE-------------------------------------
GK107_GS_GL4        ------------YSAPETPLHGR-------------------------------------
GK107_P15_GL4       ------------YSAPEELIHNR-------------------------------------
GK107_WB_GL4        ------------YSAPEEVIYSK-------------------------------------
GK108_P15_GL4       ------------YRAPEVLLRNE-------------------------------------
GK108_WB_GL4        ------------YVAPEVLLRND-------------------------------------
GK108b_P15_GL4      ------------YRAPEVLLRSE-------------------------------------
GK109_P15_GL4       ------------YLAPEVLLRGE-------------------------------------
GK109_WB_GL4        ------------YSAPEVLLRGE-------------------------------------
GK110_WB_GL4        ------------HTAPEVLLHNE-------------------------------------
GK111_P15_GL4       ------------YRSPEALLRNE-------------------------------------
GK111_WB_GL4        ------------YMAPEVLLHNE-------------------------------------
GK111b_P15_GL4      ------------YMAPEVLLRSE-------------------------------------
GK111b_WB_GL4       ------------YMAPEVLLHNE-------------------------------------
GK111c_P15_GL4      ------------YMAPEALLRSE-------------------------------------
GK111d_P15_GL4      ------------YMAPEALLRSE-------------------------------------
GK112_P15_GL4       ------------YVAPETLLRNE-------------------------------------
GK113_P15_GL4       ------------YMAPEALIRNE-------------------------------------
GK113_WB_GL4        ------------YMAPEVLLRNE-------------------------------------
GK113c_P15_GL4      ------------YMAPEALLRSE-------------------------------------
GK113d_P15_GL4      ------------YMAPEALLRSE-------------------------------------
GK114_GS_GL4        ------------YMAPETLIYNS-------------------------------------
GK114_P15_GL4       ------------YRAPEVLLRSE-------------------------------------
GK114_WB_GL4        ------------YMAPEALLRNE-------------------------------------
GK114b_P15_GL4      ------------YMAPEALLRGE-------------------------------------
GK114c_GS_GL4       ------------YMAPETLLEGK-------------------------------------
GK114e_GS_GL4       ------------YMAPETLLEGR-------------------------------------
GK115_P15_GL4       ------------YAAPEALLHKH-------------------------------------
GK115_WB_GL4        ------------YTAPETLLRNH-------------------------------------
GK116_WB_GL4        ------------YMAPETLIRNK-------------------------------------
GK117_WB_GL4        ------------YVAPEVLLHNE-------------------------------------
GK118_WB_GL4        ------------YMAPEVLLHNE-------------------------------------
GK119_WB_GL4        -------------MAPEILLRNE-------------------------------------
GK120_WB_GL4        ------------YVAPEVLLHNE-------------------------------------
GK121_WB_GL4        ------------YMAPEVLLRNE-------------------------------------
GK122_WB_GL4        ------------YVAPEVLLRNE-------------------------------------
GK123_P15_GL4       ------------YRAPEALLRNE-------------------------------------
GK123_WB_GL4        ------------YMAPEALLRNE-------------------------------------
GK124_WB_GL4        ------------YMAPEALLHNE-------------------------------------
GK126_WB_GL4        ------------YVAPEVLLHNE-------------------------------------
GK127_WB_GL4        ------------YMAPEMLLHNE-------------------------------------
GK129_WB_GL4        ------------YMAPEVLLRNE-------------------------------------
GK133_WB_GL4        ------------------------------------------------------------
GK135_WB_GL4        ------------YVAPEVLLHNE-------------------------------------
GK140_WB_GL4        ------------YMAPEILLRNE-------------------------------------
GK143_WB_GL4        ------------YMAPETLLCGD-------------------------------------
GK148_WB_GL4        ------------YMAPETLLRGI-------------------------------------
GK144_WB_GL4        ------------YMAPETLLCGD-------------------------------------
GK144b_GS_GL4       ------------YM-PEIFIHQK-------------------------------------
GK144b_P15_GL4      ------------YITPETHLRGE-------------------------------------
GK145_WB_GL4        ------------YMAPETLLSGD-------------------------------------
GK146_P15_GL4       ------------YTAPETLLYNE-------------------------------------
GK146_WB_GL4        ------------YMAPETLLRGI-------------------------------------
GK147_GS_GL4        ------------YMAPETLLYGD-------------------------------------
GK147_P15_GL4       ------------YMAPEALLRGA-------------------------------------
GK147a_P15_GL4      ------------YMAPEALLRGA-------------------------------------
GK147b_P15_GL4      ------------YAAPEALLRGA-------------------------------------
GK147e_GS_GL4       ------------YMAPEVFIHRK-------------------------------------
GK149b_P15_GL4      ------------------------------------------------------------
GK149c_P15_GL4      ------------YMAPEALLRGA-------------------------------------
GK149d_P15_GL4      ------------YMAPEALLRGA-------------------------------------
GK400_WB_GL4        ------------YMAPEVLLHNE-------------------------------------
GK400b_P15_GL4      ------------YVAPEVLLRSE-------------------------------------
GK400d_P15_GL4      ------------YVAPEVLLRNE-------------------------------------
GK400e_P15_GL4      ------------YMAPETLVRNK-------------------------------------
GK402b_P15_GL4      ------------YMAPETFIRHE-------------------------------------
GK404_GS_GL4        ------------YAAPEVLYKRK-------------------------------------
GK410_GS_GL4        ------------YMAPETLANGM-------------------------------------
GK418_P15_GL4       ------------YMAPETLVHKK-------------------------------------
GK455_GS_GL4        ------------YMAPETLLYNS-------------------------------------
GK459_GS_GL4        ------------YMAPEVLLEGR-------------------------------------
GK419_GS_GL4        ------------YMAPETFIHSK-------------------------------------
GK420_WB_GL4        ------------YIAPETFIRDE-------------------------------------
GK421_WB_GL4        ------------YIAPETFIRDE-------------------------------------
GK422_GS_GL4        ------------YMVPETFIYQ--------------------------------------
GK423_GS_GL4        ------------YMAPEAFIHRK-------------------------------------
GK454_P15_GL4       ------------YMAPETFIRHE-------------------------------------
GK456_GS_GL4        ------------YMAPEVFIHRK-------------------------------------
GK424_WB_GL4        ------------------------------------------------------------
GK426_WB_GL4        ------------------------------------------------------------
GK427_WB_GL4        ------------------------------------------------------------
GK436_P15_GL4       ------------YMAPEALLRSE-------------------------------------
GK437_GS_GL4        ------------YMAPEAL-----------------------------------------
GK452_GS_GL4        ------------YMAPETLLEGK-------------------------------------
GK457_P15_GL4       ------------YRAPEVLLRSE-------------------------------------
GK458_P15_GL4       ------------YMAPETFIRHE-------------------------------------
GK453_GS_GL4        ------------YIAPESRGTGL-------------------------------------
GK438_P15_GL4       -------YGYSGIRGPEALLRSE-------------------------------------
GK451_GS_GL4        ------------YKAPEVLLYNR-------------------------------------
GK432_GS_GL4        ------------------------------------------------------------
GK433_GS_GL4        ------------YMAPEVFIHRK-------------------------------------
GK434_WB_GL4        ------------YMAPEVLLHNE-------------------------------------
GK450_WB_GL4        ------------YMAPKTHLRGE-------------------------------------
GK428_WB_GL4        ------------TWPPRPTSGARP------------------------------------
GK430_WB_GL4        ------------YMAPKTHLRGE-------------------------------------
GK431_WB_GL4        ------------YMAPEIHLRDE-------------------------------------
GK416_GS_GL4        ------------YMAPEVFIHRK-------------------------------------
GK417_P15_GL4       ------------YMAPETFIRHE-------------------------------------
GK147b_GS_GL4       ------------YMAPEVFIHRK-------------------------------------
GK147c_GS_GL4       ------------YMAPEVFIHSK-------------------------------------
GK147d_GS_GL4       ------------YMAPEVFIHRK-------------------------------------
GK415_WB_GL4        ------------YMAPETFIRDE-------------------------------------
GK411_GS_GL4        ------------YMAPETLLEGK-------------------------------------
GK412_GS_GL4        ------------YLAPEVISEKR-------------------------------------
GK414_P15_GL4       ------------YMAPEVLLHNE-------------------------------------
GK400f_P15_GL4      ------------YSSPEVLLRSE-------------------------------------
GK402_P15_GL4       ------------YITPETHLRGE-------------------------------------
GK149e_P15_GL4      ------------YMAPEALLRGA-------------------------------------
GK149g_P15_GL4      ------------YMAPEALLRGA-------------------------------------
GK155_WB_GL4        ------------YMAPETLLCGD-------------------------------------
GK149_P15_GL4       ------------YVAPEALLRGA-------------------------------------
GK149_WB_GL4        ------------YMAPETLLCGD-------------------------------------
GK147_WB_GL4        ------------YMAPETLLRGD-------------------------------------
GK084_GS_GL1        ------------YMAPEVMFHEH-------------------------------------
GK084_P15_GL1       ------------YMAPEVMFHEH-------------------------------------
GK084_WB_GL1        ------------YMAPEVMFHEH-------------------------------------
GK086_WB_GL1        ------------YAAPEVLRGGS-------------------------------------
GK087_GS_GL1        ------------CIAPEVLLGGD-------------------------------------
GK087_WB_GL1        ------------CIAPEVLLGDK-------------------------------------
GK087b_GS_GL1       ------------CIAPEVLLGGD-------------------------------------
GK088_GS_GL1        ------------YTAPEVLRGGP-------------------------------------
GK088_P15_GL1       ------------YAAPEVLRGGS-------------------------------------
GK088_WB_GL1        ------------YAAPEVLRGGS-------------------------------------
GK088b_WB_GL1       ------------YAAPEVLRGGS-------------------------------------
GK158_P15_GL1       ------------YSPPEVLLGGE-------------------------------------
GK158_WB_GL1        ------------YAPPEVLLGEE-------------------------------------
GK159_GS_GL1        ------------YLAPEALLHGQ-------------------------------------
GK159_P15_GL1       ------------YMSPETLLHEQ-------------------------------------
GK159_WB_GL1        ------------YMAPETLLHEQ-------------------------------------
GK160_GS_GL1        ------------YAAPETLTEDG-------------------------------------
GK160_P15_GL1       ------------YTSPEMLLDVD-------------------------------------
GK160_WB_GL1        ------------YTAPEILLDAD-------------------------------------
GK178_GS_GL1        ------------YSSPEALISKT-------------------------------------
GK178_P15_GL1       ------------YSSPEALISKM-------------------------------------
GK178_WB_GL1        ------------YSSPEALISKM-------------------------------------
GK202_GS_GL1        ------------YTAPEIRQKRR-------------------------------------
GK202_P15_GL1       ------------YTAPEIRQKRK-------------------------------------
GK202_WB_GL1        ------------YTAPEIRQKRK-------------------------------------
GK213_GS_GL1        ------------YVAPEVRTEED-------------------------------------
GK213_P15_GL1       ------------YVAPEVRSGGD-------------------------------------
GK213_WB_GL1        ------------YEAPEVRSGGA-------------------------------------
GK435_GS_GL1        ------------YMAPEVLLENK-------------------------------------
GK169_GS_GL2        ------------YMAIEVLQKQS-------------------------------------
GK169_P15_GL2       ------------YMAPELLENKS-------------------------------------
GK169_WB_GL2        ------------YMAIEVLQKQS-------------------------------------
GK170_GS_GL2        ------------YMAIEVLQKQS-------------------------------------
GK170_P15_GL2       ------------YMAIEVLQKQS-------------------------------------
GK170_WB_GL2        ------------YMAIEVLQKQS-------------------------------------
GK170b_P15_GL2      ------------YMAIEVLQKQS-------------------------------------
GK171_GS_GL2        ------------YMAPELLENKS-------------------------------------
GK171_P15_GL2       ------------YMAPELLENKS-------------------------------------
GK171_WB_GL2        ------------YMAPELLENKS-------------------------------------
GK171b_GS_GL2       ------------YMAPELLENKS-------------------------------------
GK171b_P15_GL2      ------------YMAPELLENKS-------------------------------------
GK214_GS_GL3        ------------YMAPEIIKGQK-------------------------------------
GK214_P15_GL3       ------------YMAPEIIKGQK-------------------------------------
GK214_WB_GL3        ------------YMAPEIIKGQK-------------------------------------
GK219_GS_GL3        ------------FMAPEVAYHKG-------------------------------------
GK219_P15_GL3       ------------FMAPEVAYHKG-------------------------------------
GK219_WB_GL3        ------------FMAPEVAYHKG-------------------------------------
GK247_GS_GL3        ------------YLAPEILSGQS-------------------------------------
GK247_P15_GL3       ------------YLAPEILNGQS-------------------------------------
GK247_WB_GL3        ------------YLAPEILNGQS-------------------------------------
GK254_GS_GL3        ------------YMAPEVDQGE--------------------------------------
GK254_P15_GL3       ------------YMAPEVNDGE--------------------------------------
GK254_WB_GL3        ------------YMAPEVNDGE--------------------------------------
GK141_GS            ------------YLCPEALHGRNEEGACQ-------------------------------
GK141_P15           ------------YLCPEALRSQHSGEDRS-------------------------------
GK141_WB            ------------YLCPEVLHSRHSGEDRAR------------------------------
GK072_GS_Nek1       ------------YMSPELIQGTS-------------------------------------
GK072_P15_Nek1      ------------YMSPELIQGTS-------------------------------------
GK072_WB_Nek1       ------------YMSPELIQGTS-------------------------------------
GK162_GS            ------------YCAPEVLREED-------------------------------------
GK162_P15           ------------YCAPEVLREED-------------------------------------
GK162_WB            ------------YCAPEVLREED-------------------------------------
GK163_GS            ------------YTAPEVLNKTP-------------------------------------
GK163_P15           ------------YTAPEVLNKTP-------------------------------------
GK163_WB            ------------YTAPEVLNKTP-------------------------------------
GK164_GS            ------------YCPPEVLKMEQ-------------------------------------
GK164_P15           ------------YCSPEVLKMEQ-------------------------------------
GK164_WB            ------------YCSPEVLKMEQ-------------------------------------
GK164b_GS           ------------YCPPEVLKMEQ-------------------------------------
GK165_GS            ------------YTAPELFKRQP-------------------------------------
GK165_P15           ------------YTAPELFKRQP-------------------------------------
GK165_WB            ------------YTAPELFKRQP-------------------------------------
GK166_GS            ------------YMAPELLKGHE-------------------------------------
GK166_P15           ------------YMAPELLKGQE-------------------------------------
GK166_WB            ------------YMAPELLKGQE-------------------------------------
GK167_GS            ------------YMAPEVFQGKT-------------------------------------
GK167_P15           ------------YMAPEVFQGKT-------------------------------------
GK167_WB            ------------YMAPEVFQGKT-------------------------------------
GK168_GS            ------------YMAPEVLMNVKEG-----------------------------------
GK168_P15           ------------YMAPEVLMNVKQG-----------------------------------
GK168_WB            ------------YMAPEVLMNVKQG-----------------------------------
GK172_GS            ------------FCPPEVLKMER-------------------------------------
GK172_WB            ------------FCPPEVLKMER-------------------------------------
GK058_GS            -----------YPPPPEFRGNPFNSSEEVISA----------------------------
GK058_P15           -----------YPSPPEFRGNHVGSSNKISSV----------------------------
GK058_WB            ------------------------------------------------------------
GK173_GS            ------------FMSPEAAQDLP-------------------------------------
GK173_P15           ------------FMSPEAAQDLP-------------------------------------
GK173_WB            ------------FMSPEGIQDFP-------------------------------------
GK174_GS            --------KHDMYLPPEAVKQRV-------------------------------------
GK174_P15           --------KHDMYLPPEATGRRS-------------------------------------
GK174_WB            ------------YLPPEATVRRT-------------------------------------
GK175_GS            ------------FMAPEFVEAGSK------------------------------------
GK175_WB            ------------FMAPEFIEAGAK------------------------------------
GK175b_GS           ------------------------------------------------------------
GK176_GS            -----------------LAERCQ-------------------------------------
GK176_P15           -----------------LAERCQ-------------------------------------
GK176_WB            -----------------LAERCQ-------------------------------------
GK177_GS            ------------YLAPEVLHSYK-------------------------------------
GK177_P15           ------------YLAPEVLQTYK-------------------------------------
GK177_WB            ------------YLAPEVLQTYK-------------------------------------
GK179_GS            ------------YIAPEMHARSA-------------------------------------
GK179_P15           ------------YIAPEMHARSA-------------------------------------
GK179_WB            ------------YIAPEMHARSA-------------------------------------
GK180_GS            -----FASNMAVFIAPEALEKGM-------------------------------------
GK180_P15           -----FASNMDVFIAPEALEKGI-------------------------------------
GK180_WB            -----FASNMDVFIAPEALEKGT-------------------------------------
GK181_GS            -----TNDYTVCYKAPEVLMHKP-------------------------------------
GK181_P15           -----TNDYTICYKAPEVLMHKP-------------------------------------
GK181_WB            -----TNDYTVCYKAPEVLMHKP-------------------------------------
GK182_GS            ------------YLAPEIAAMRP-------------------------------------
GK182_P15           ------------YLAPEIASMKS-------------------------------------
GK182_WB            ------------YLAPEIASMKS-------------------------------------
GK183_GS            ------------YMAPEVRQGGF-------------------------------------
GK183_P15           ------------YMAPEVQRGDF-------------------------------------
GK183_WB            ------------YMAPEVQRGDF-------------------------------------
GK184_GS            GKNVAKNVYTTTYMAPEILKDKQ-------------------------------------
GK184_P15           HKRASDHLYTTAYMAPEILKDKK-------------------------------------
GK184_WB            HKRDADHLYTTAYMAPEILKDKK-------------------------------------
GK185_GS            --------SRLVYMAPEILRREK-------------------------------------
GK185_P15           --------SHLVYMAPEILRREK-------------------------------------
GK185_WB            --------SHLVYMAPEILRREK-------------------------------------
GK186_GS            -----KASAKSVYTSPEVLEGAN-------------------------------------
GK186_P15           -----KASAKSVYTAPEMFEGAG-------------------------------------
GK186_WB            -----KASAKSVYTAPEVFEGAN-------------------------------------
GK187_GS            -----------SFCAPELLSETDE------------------------------------
GK187_P15           -----------SFCAPELLSEIDE------------------------------------
GK187_WB            -----------SFCAPELLSEIDE------------------------------------
GK188_GS            ------------YLSPEVLNDKP-------------------------------------
GK188_P15           ------------YLAPEVLNDKP-------------------------------------
GK188_WB            ------------YLAPEVLNDKP-------------------------------------
GK189_P15           ------------------------------------------------------------
GK189_WB            -----------PYAAPEVARGGP-------------------------------------
GK190_GS            ------------YRAPELRDGASK------------------------------------
GK190_P15           ------------YRAPELRDGAST------------------------------------
GK190_WB            ------------YRAPELRDGASA------------------------------------
GK191_GS            -----------YSDAPELVIPNRYMTHKNVYXXXXXHKNVY-------------------
GK191_P15           -----------YSDAPELVIPNRYTMHKNIY-----------------------------
GK191_WB            -----------YSDAPELVIPNRYMVHKNVY-----------------------------
GK192_GS            ------------DAVPEATLTSSIV-----------------------------------
GK192_P15           ------------DAVPEAVLTSDIS-----------------------------------
GK192_WB            ------------DAVPEAVLTNDIS-----------------------------------
GK193_GS            ------------YRAPEIKEGEY-------------------------------------
GK193_P15           ------------YRAPEIKEGEY-------------------------------------
GK193_WB            ------------YRAPEIKEGEY-------------------------------------
GK194_GS            ------------YAAPEIDIESDGEA----------------------------------
GK194_P15           ------------YVAPEVDMDDGGEA----------------------------------
GK194_WB            ------------YVAPEVDMDSGGEA----------------------------------
GK195_GS            ------------FRAPEVTKYK--------------------------------------
GK195_WB            ------------FRAPEVTKYK--------------------------------------
GK195b_GS           ------------FRAPEVTKYK--------------------------------------
GK196_GS            ------------YKAPELLRTGV-------------------------------------
GK196_P15           ------------YRAPELLRTGV-------------------------------------
GK196_WB            ------------YRAPELLRTGV-------------------------------------
GK197_GS            ------------YVPNEALTAAT-------------------------------------
GK197_P15           ------------YVPNEALTATT-------------------------------------
GK197_WB            ------------YIPNEALTAAT-------------------------------------
GK198_GS            ------------YWAPERLMSHQ-------------------------------------
GK198_P15           ------------YWAPEQLMDYP-------------------------------------
GK198_WB            ------------YWAPEQLMNYS-------------------------------------
GK199_P15           ------------YAAPEALAGEP-------------------------------------
GK199_WB            ------------YLAPEALAGEP-------------------------------------
GK200_GS            ------------YMAPELLEGKG-------------------------------------
GK200_P15           ------------YMAPELLQGKG-------------------------------------
GK200_WB            ------------YMAPELLEGKG-------------------------------------
GK201_GS            ------------YMPKEAAEGDS-------------------------------------
GK201_P15           ------------YMPKEMAEGNN-------------------------------------
GK201_WB            ------------YMPKEMAEGNN-------------------------------------
GK203_GS            ------------YLAPEVLQGNY-------------------------------------
GK203_P15           ------------YLAPDVLQGNY-------------------------------------
GK203_WB            ------------YLAPDVLQGNY-------------------------------------
GK204_GS            ------------FLAPELQGSNAE------------------------------------
GK204_P15           ------------FVAPELQGPGTE------------------------------------
GK204_WB            ------------FLAPELQGPDAE------------------------------------
GK205_GS            ------------YMPPESFESRT-------------------------------------
GK205_P15           ------------YMPPESFESRT-------------------------------------
GK205_WB            ------------YMPPESFESRT-------------------------------------
GK206_GS            ------------YMAPEVARGLE-------------------------------------
GK206_P15           ------------YMAPEVARGLE-------------------------------------
GK206_WB            ------------YMAPEVARGLE-------------------------------------
GK207_GS            ------------FVAPEAALGGD-------------------------------------
GK207_P15           ------------FMAPEAALGKD-------------------------------------
GK207_WB            ------------FLAPEAALGKD-------------------------------------
GK208_GS            ------------YMAPEVIFHNA-------------------------------------
GK208_P15           ------------YMAPEVVFHNA-------------------------------------
GK208_WB            ------------YMAPEVVFHNA-------------------------------------
GK209_GS            ------------LQAPEILTMQPD------------------------------------
GK209_P15           ------------LQAPEILDMQPN------------------------------------
GK209_WB            ------------LQAPEILDMQPN------------------------------------
GK210_GS            ------------MCAPELFDNFI-------------------------------------
GK210_P15           ------------MCAPELFDSFI-------------------------------------
GK210_WB            ------------MCAPELFDSFI-------------------------------------
GK211_GS            ------------LMAPEVIVDPEN------------------------------------
GK211_P15           ------------LMAPEVIVDSMH------------------------------------
GK211_WB            ------------LMAPEVIVDPMH------------------------------------
GK212_GS            ------------YMAPEILLRKP-------------------------------------
GK212_P15           ------------YMAPEILLRKP-------------------------------------
GK212_WB            ------------YMAPEILLRKP-------------------------------------
GK215_GS            -----------NYIAPEVFRGQA-------------------------------------
GK215_P15           -----------NYVAPEVFRGQA-------------------------------------
GK215_WB            -----------NYVAPEVFRGQS-------------------------------------
GK216_GS            ------------YAAPEVLNGAK-------------------------------------
GK216_P15           ------------YAAPEVRGGAE-------------------------------------
GK216_WB            ------------YAAPEIRAGAE-------------------------------------
GK217_GS            ------------YMAPELLDGKK-------------------------------------
GK217_P15           ------------YMAPELLDGKK-------------------------------------
GK217_WB            ------------YMAPELLDGKK-------------------------------------
GK218_GS            ------------NCAPEIFKLLK-------------------------------------
GK218_P15           ------------NCAPEIFKLLK-------------------------------------
GK218_WB            ------------NCAPEIFKLLK-------------------------------------
GK220_GS            ------------FIAPEVLSGEEL------------------------------------
GK220_P15           ------------FMAPEVLSGEEA------------------------------------
GK220_WB            ------------FMAPEVLSGEEA------------------------------------
GK221_GS            -------SVSGLYRAPEQTNSNG-------------------------------------
GK221_P15           -------STGNLYKAPEQMSSKI-------------------------------------
GK221_WB            -------SAGNLYRAPEQMSSKT-------------------------------------
GK222_GS            ------------YAAPEVFVKRPS------------------------------------
GK222_P15           ------------YAAPEVFVRKPS------------------------------------
GK222_WB            ------------YAAPEVFVKKPS------------------------------------
GK223_GS            ------------YVAPETMRWQT-------------------------------------
GK223_P15           ------------YVAPETMRWQT-------------------------------------
GK223_WB            ------------YVAPETMRWQT-------------------------------------
GK224_GS            ------------YCAPEVLQGLD-------------------------------------
GK224_P15           ------------YCAPEVLQGQD-------------------------------------
GK224_WB            ------------YCAPEVLQGQD-------------------------------------
GK225_GS            ------DETLDPFAAPELCTGGIQTWV---------------------------------
GK225_P15           -----LSAGPDPFTAPELRPGGTQSWA---------------------------------
GK225_WB            -----LDKGLDPFTAPELRPGSAQSWV---------------------------------
GK226_GS            -------DYMVSYTAPEVFTSNI-------------------------------------
GK226_P15           -------DYMVAYTAPEVFTSNI-------------------------------------
GK226_WB            -------DYMISYTAPEVFTSNI-------------------------------------
GK227_GS            ------------YMAPEQLYRQA-------------------------------------
GK227_P15           ------------YMAPEQLYRQA-------------------------------------
GK227_WB            ------------YMAPEQLYRQA-------------------------------------
GK228_GS            ------------YTAPELLAGTS-------------------------------------
GK228_P15           ------------YTAPELLAGTV-------------------------------------
GK228_WB            ------------YIAPELLAGAA-------------------------------------
GK229_GS            ------------YYSPQILRKTP-------------------------------------
GK229_P15           ------------YYSPQILRRTP-------------------------------------
GK229_WB            ------------YRSPQILRSTP-------------------------------------
GK230_GS            ------------YAPPEIHEGVREY-----------------------------------
GK230_P15           ------------YAPPEIHEGVREY-----------------------------------
GK230_WB            ------------YAPPEIHEGVREY-----------------------------------
GK231_P15           ------------YVAPEVLGGKG-------------------------------------
GK231_WB            ------------YVAPEVLGGRG-------------------------------------
GK232_GS            ------AQQPQMYDAPEVKTTGT-------------------------------------
GK232_P15           ------AQQPQMYDAPEVKLTGT-------------------------------------
GK232_WB            ------AQQPQMYDAPEVKLTGT-------------------------------------
GK233_GS            ------------YTAPEILQKLP-------------------------------------
GK233_P15           ------------YTAPEILQKLP-------------------------------------
GK233_WB            ------------YTAPEILQQLP-------------------------------------
GK234_GS            ------------YLAPEVIAEQT-------------------------------------
GK234_P15           ------------YLAPEVIAEQT-------------------------------------
GK234_WB            ------------YLAPEVIAEQT-------------------------------------
GK235_P15           ------------YEAPEIASGGE-------------------------------------
GK235_WB            ------------YEAPEVASGGE-------------------------------------
GK236_GS            ------------YLPVDIDSNIFPPFITPG------------------------------
GK236_P15           ------------YLPLDIDSNVFPPLITPG------------------------------
GK236_WB            ------------YLPLDIDSSIFPPLITPG------------------------------
GK237_GS            ------------YMAPELFSSDGSRLE---------------------------------
GK237_P15           ------------YMAPELFNSDGSRPE---------------------------------
GK237_WB            ------------YMAPELFDSDGSRPE---------------------------------
GK238_GS            -QAMISSEDTDVYIAPEVRSDGSDHV----------------------------------
GK238_P15           -KSMISAEDTDVYIAPEVRSGDNN------------------------------------
GK238_WB            -NSMVSAEDTDVYIAPEVRSGDGN------------------------------------
GK239_GS            ------------YVPPETRGTAV-------------------------------------
GK239_P15           ------------YVPPETRGTTI-------------------------------------
GK239_WB            ------------YMPPETRGTTI-------------------------------------
GK240_GS            ----------MAHHPPELLEISRIYKEVIAQQLKGSKTPAENDTGFTSPALSTTSVQPDD
GK240_P15           ----------MAHHPPELLEISRIYKEVMTQQSKGTKTPVESDTGFTSPAMSTTGVQPND
GK240_WB            ----------MAHHPPELLEISRIYKEVMAQQSKGRETPVESDPGFTSPALSTTSVQPND
GK241_GS            ------------DVAPEMRSGAS-------------------------------------
GK241_P15           ------------DVAPEMRSGGP-------------------------------------
GK241_WB            ------------DVAPEMRSGAP-------------------------------------
GK242_GS            ------------YMAPEILTSAA-------------------------------------
GK242_P15           ------------YMAPEIQARGA-------------------------------------
GK242_WB            ------------YMAPEIQALGA-------------------------------------
GK243_GS            -------MKRQSYRSPETLANEP-------------------------------------
GK243_P15           ------YMKRQSYRSPETLANEP-------------------------------------
GK243_WB            ------YMKRQSYRSPETLANEP-------------------------------------
GK244_GS            ------------FLAPEILNMFPSXXX---------------------------------
GK244_P15           ------------FLAPEISSIFLSXXX---------------------------------
GK244_WB            ------------FLAPEISSMYLIXXX---------------------------------
GK245_GS            -------VPGVFFSTIEQR-----------------------------------------
GK245_P15           -------VPGASFSTTEQR-----------------------------------------
GK245_WB            -------VPGASFSTIEQR-----------------------------------------
GK246_GS            --------------PPEVFEDKRAPRGPGHSHG---------------------------
GK246_P15           --------------PPEFFEDKRAPRGSDSGYR---------------------------
GK246_WB            --------------PPELFEDKRAPRGPDGGYG---------------------------
GK248_GS            ------------TMAPEVFNEEG-------------------------------------
GK248_P15           ------------TMAPEVFNEEG-------------------------------------
GK248_WB            ------------TMAPEVFNEEG-------------------------------------
GK249_GS            ------------YRAPEATKFGI-------------------------------------
GK249_P15           ------------YRAPEATKFGI-------------------------------------
GK249_WB            ------------YRAPEATKFGI-------------------------------------
GK250_GS            ------------YMSPEMLSNRA-------------------------------------
GK250_P15           ------------YMSPEMLSNRA-------------------------------------
GK250_WB            ------------YMSPEMLSNRA-------------------------------------
GK251_GS            ------------YLAPDVCSSAG-------------------------------------
GK251_P15           ------------YLAPDVCSSVG-------------------------------------
GK251_WB            ------------YLAPDVCSNVG-------------------------------------
GK252_P15           ------------YHAPEVVAFTNSQGNSEG------------------------------
GK252_WB            ------------YHAPEVVAFTNSQGSSEG------------------------------
GK253_GS            -------TRSVTYMAPETIDNKQ-------------------------------------
GK253_P15           -------NRNVTYMAPETIENKP-------------------------------------
GK253_WB            -------NRNVTYMAPETIENKP-------------------------------------
GK255_GS            ------------YAPPELEDGP--------------------------------------
GK255_P15           ------------YAPPELGDKM--------------------------------------
GK255_WB            ------------YAPPELEDRV--------------------------------------
GK256_GS            ------------YRAPEAYYSV--------------------------------------
GK256_P15           ------------YRAPEAYYSV--------------------------------------
GK256_WB            ------------YRAPEAYYSV--------------------------------------
GK257_GS            ------------YLSPELCNSEP-------------------------------------
GK257_P15           ------------YLSPELCNSEP-------------------------------------
GK257_WB            ------------YLSPELCNSEP-------------------------------------
GK258_GS            ------------HMAPEMAQGEQGTL----------------------------------
GK258_P15           ------------HMAPEMAQGEQGAT----------------------------------
GK258_WB            ------------HMAPEMAQGEQGAT----------------------------------
GK259_GS            ------------YTAPELYDSEDK------------------------------------
GK259_P15           ------------YTAPELYDSEDK------------------------------------
GK259_WB            ------------YTAPELYDSEDK------------------------------------
GK260_GS            ------------YLSPEICRSEK-------------------------------------
GK260_P15           ------------YLSPEICRSEK-------------------------------------
GK260_WB            ------------YLSPEICRSEK-------------------------------------
GK261_GS            ------------YYAPELIVNES-------------------------------------
GK261_P15           ------------YYAPELIINEG-------------------------------------
GK261_WB            ------------YYAPELIVNEG-------------------------------------
GK262_GS            ------------YIAPEIAEYYP-------------------------------------
GK262_P15           ------------YIAPEIAEYCP-------------------------------------
GK262_WB            ------------YIAPEIAEYCP-------------------------------------
GK263_GS            ------------LQAPELRACGS-------------------------------------
GK263_P15           ------------FRAPELQSSSN-------------------------------------
GK263_WB            ------------FRAPELRSSGS-------------------------------------
GK264_GS            ------------YIAPEILHKKE-------------------------------------
GK264_P15           ------------YIAPEILHKKE-------------------------------------
GK264_WB            ------------YIAPEILHKKE-------------------------------------
GK265_GS            --------TNMAYAPPEIMTSDA-------------------------------------
GK265_P15           --------TNMAYAPPEMMTSDV-------------------------------------
GK265_WB            --------TNMAYAPPEMMTSDV-------------------------------------
GK266_GS            ------------YHAPEVIGNKN-------------------------------------
GK266_P15           ------------YHAPEVIGGKN-------------------------------------
GK266_WB            ------------YHAPEVIGGKN-------------------------------------
GK267_GS            ------------YRAPEQLQGNGNGDNSSEVVE---------------------------
GK267_P15           ------------YKAPEQLEGNSNGDSISEATG---------------------------
GK267_WB            ------------YKAPEQLETNSNGDSVPGATN---------------------------
GK268_GS            ------------YYSPEKLQREDDSP----------------------------------
GK268_P15           ------------YFSPEKLLRGDDSP----------------------------------
GK268_WB            ------------YFSPEKLLRGDDSP----------------------------------
GK269_GS            ------------YLSPELLARKE-------------------------------------
GK269_P15           ------------YLSPEMLARKE-------------------------------------
GK269_WB            ------------YLSPEMLARKE-------------------------------------
GK270_GS            ------------YLSPELCEDKP-------------------------------------
GK270_P15           ------------YLSPELCEDKP-------------------------------------
GK270_WB            ------------YLSPELCEDKP-------------------------------------
GK271_GS            ------------YAAPEILSSQSPAE----------------------------------
GK271_P15           ------------YAAPEVLSNQSPGN----------------------------------
GK271_WB            ------------YAAPEVLSSQSSGD----------------------------------
GK272_GS            ------------YLSPELISKHL-------------------------------------
GK272_P15           ------------YLSPELISKHL-------------------------------------
GK272_WB            ------------YLSPELISKHM-------------------------------------
GK273_GS            ------------YMAPEMLLGHK-------------------------------------
GK273_P15           ------------YMAPEMLLGHK-------------------------------------
GK273_WB            ------------YMAPEMLLGHK-------------------------------------
GK274_GS            ------------FLAPDNLDEKR-------------------------------------
GK274_P15           ------------FLAPDNLEEKM-------------------------------------
GK274_WB            ------------FLAPDNLEEKI-------------------------------------
GK275_GS            ------------LLQPDESRGVDQALSS--------------------------------
GK275_P15           ------------ILQPEGSRDTTPTTSY--------------------------------
GK275_WB            ------------LLQPEDSRDMMPTISY--------------------------------
GK278_GS            ------------ISGPNCYISS--------------------------------------
GK278_P15           -----------PSAGASYRSSAVTF-----------------------------------
GK278_WB            -----------PSTGASYISSVATF-----------------------------------
GK276_GS            ------------Y-------NNKTSG----------------------------------
GK276_P15           ------------Y-------SNKTTG----------------------------------
GK276_WB            ------------Y-------NDKTTG----------------------------------
GK292_GS            ------------YASPEFLNKEY-------------------------------------
GK292_P15           ------------YASPEFLNREY-------------------------------------
GK292_WB            ------------YASPEFLNREY-------------------------------------
GK277_GS            -----------HDAHPSPLVC---------------------------------------
GK277_P15           -----------HDLQPPPLVS---------------------------------------
GK277_WB            -----------YDLHPPPLVS---------------------------------------
GK279_GS            ------------FRPPDLSTYHS-------------------------------------
GK279_P15           ------------FRPPDLTTYHS-------------------------------------
GK279_WB            ------------FRPPDLTTYHS-------------------------------------
GK280_GS            ------------------------------------------------------------
GK280_P15           ------------------------------------------------------------
GK280_WB            ------------------MNPSS-------------------------------------
GK281_GS            ------------YVPPEYYSQQRD------------------------------------
GK281_P15           ------------YIPPEYYNQQRD------------------------------------
GK281_WB            ------------YVPPEYYNQQQD------------------------------------
GK282_GS            ------------YDSPELQTFGI-------------------------------------
GK282_P15           ------------YDSPELQKFGI-------------------------------------
GK282_WB            ------------YDSPELQKFGI-------------------------------------
GK283_GS            ------------YLAPEIVQSKS-------------------------------------
GK283_P15           ------------YLAPETVQSKS-------------------------------------
GK283_WB            ------------YLAPETVQSKS-------------------------------------
GK284_GS            ------------HMAPELLSNIKDVD----------------------------------
GK284_P15           ------------HMAPELLLDFKEVS----------------------------------
GK284_WB            ------------HMAPELLLDSEEVS----------------------------------
GK285_GS            ----------HRYLAPEILMMRS-------------------------------------
GK285_P15           ----------HRYLAPEILMMRS-------------------------------------
GK285_WB            ----------HRYLAPEILMMRS-------------------------------------
GK286_WB            ----------TPYKSLEVISGTS-------------------------------------
GK287_P15           -------YGQQSYLAPELLDSSTMQ-----------------------------------
GK287_WB            -------YGQQSYLAPELLGSSTMQ-----------------------------------
GK288_GS            ------------YTAPELFRGVA-------------------------------------
GK288_P15           ------------YKAPEIFRGAT-------------------------------------
GK288_WB            ------------YKAPELFRGAT-------------------------------------
GK289_GS            ------------YNAPELLAGTR-------------------------------------
GK289_P15           ------------YNAPELLAGAR-------------------------------------
GK289_WB            ------------YNAPELLAGAR-------------------------------------
GK290_GS            ------------YVAPEIYKQAMDCSTLPDLAYPI-------------------------
GK290_WB            ------------YIAPEIHKQVMDCFASSKPVYPL-------------------------
GK291_GS            -------PPERCYLSPEVWIDRV-------------------------------------
GK291_P15           -------PSERCYLSPEVWINRI-------------------------------------
GK291_WB            -------PPERCYLSPEVWADRI-------------------------------------
GK293_WB            -------------MPPEAIFSNAS------------------------------------
GK294_P15           EGAAEQSSDLTWYLAPETRTSRF-------------------------------------
GK294_WB            EDAAERSSDLTWYLAPETRTSRF-------------------------------------
GK295_GS            ------------FTPPECRTAPKAV-----------------------------------
GK295_P15           ------------FTSPECRNSMRGT-----------------------------------
GK295_WB            ------------FTPPECRHSAQGT-----------------------------------
GK296_GS            SEDGQHEPQQAIYTAPEWFLTGE-------------------------------------
GK296_P15           -EAAKEEAHQAIYTAPEWFLTGE-------------------------------------
GK296_WB            AEDIKENAQQAIYTAPEWFLTGE-------------------------------------
GK297_GS            -------HQKQCYCAPEILLHLQ-------------------------------------
GK297_P15           -------HRKQCYCAPEILLHLQ-------------------------------------
GK297_WB            -------HQKQCYCAPEILLHLQ-------------------------------------
GK298_GS            ------------YAAPEAVLRKE-------------------------------------
GK298_P15           ------------YAAPETVLRRE-------------------------------------
GK298_WB            ------------YAAPETVLRKE-------------------------------------
GK299_GS            QCFADYGQRLTLVLPPEVFQGQG-------------------------------------
GK299_P15           QSFTDYGQRLTLVFPPEVFQGQG-------------------------------------
GK299_WB            QNFADYGQRLTLVLPPEVFQGQG-------------------------------------
GK300_GS            -------SPLTPYVAPEVLKSQV-------------------------------------
GK300_P15           -------SPLTPYVAPEVLRSQT-------------------------------------
GK300_WB            -------SPLTPYVAPEVLKSQA-------------------------------------
GK300b_WB           -------SPLTPYVAPEVLKSQA-------------------------------------
GK300c_P15          -------SPLTPYVAPEVLRSQT-------------------------------------
GK301_GS            ------------VAPPEVSKHLP-------------------------------------
GK301_P15           ------------VAPPEVSKHLP-------------------------------------
GK301_WB            ------------VAPPEVSKHLP-------------------------------------
GK302_GS            ------------YLSPEVLMGKQ-------------------------------------
GK302_P15           ------------YLSPEVLMGKQ-------------------------------------
GK302_WB            ------------YLSPEILMGKQ-------------------------------------
GK303_GS            -----------LPTSPGSTVQSS-------------------------------------
GK303_P15           ------------PTSPGSTVQSS-------------------------------------
GK303_WB            ------------PTSPGSTVQSS-------------------------------------
[truncated: 193,496 more chars]
